# Supplementary material for: Dibromido{(E)-2-eth­oxy-6-[3-(methyl­ammonio)propyl­iminometh­yl]phenol­ato}zinc(II)
Source: Acta Crystallogr Sect E Struct Rep Online. 2008 Jul 31;64(Pt 8):m1092–3. doi: 10.1107/S1600536808023672 (PMC2961999; doi:10.1107/S1600536808023672)
Supplement: Supplementary file 1 [file e-64-m1092-sup1.cif]

##############################################################################
###                                                                        ###
###        Electronic paper (Acta Crystallographica Section E)             ###
###                                                                        ###
##############################################################################
#                                                                            #
# This CIF contains the data in a paper accepted for publication in Acta     #
# Crystallographica Section E. It conforms to the requirements of Notes      #
# for Authors for Section E, and has been peer reviewed under the auspices   #
# of the IUCr Commission on Journals.                                        #
#                                                                            #
# Full details of the Crystallographic Information File format               #
# are given in the paper "The Crystallographic Information File (CIF):       #
# a New Standard Archive File for Crystallography" by S. R. Hall, F. H.      #
# Allen and I. D. Brown [Acta Cryst. (1991), A47, 655-685].                  #
#                                                                            #
# The current version of the core CIF dictionary is obtainable from          #
# ftp://ftp.iucr.org/pub/cif_core.dic. The current version number is 2.4.    #
#                                                                            #
# Software is freely available for graphical display of the structure(s) in  #
# this CIF.  For information consult the CIF home page http://www.iucr.org/  #
# cif/home.html                                                              #
#                                                                            #
# This file may be used for bona fide research purposes within the           #
# scientific community so long as proper attribution is given to the journal # 
# article from which it was obtained.                                        #
#                                                                            #
##############################################################################
                                             
data_global
_audit_creation_method     'form.cif (version 2.0)'
_journal_data_validation_number     ?
_journal_date_recd_electronic     2008-07-25
_journal_date_accepted     2008-07-27
_journal_name_full     'Acta Crystallographica, Section E'
_journal_year     2008
_journal_volume     64
_journal_issue      8
_journal_page_first     m1092
_journal_page_last     m1093
_journal_paper_category     QM
_journal_coeditor_code     SJ2525
_publ_contact_author_name     'Dr. Xue-Wen Zhu'
_publ_contact_author_address
;
Key Laboratory of Surface and Interface Science of Henan
School of Material & Chemical Engineering
Zhengzhou University of Light Industry
Zhengzhou 450002
People's Republic of China
;
_publ_contact_author_email     xuewen_zhu@126.com
_publ_contact_author_fax     ?
_publ_contact_author_phone     ?
_publ_section_title
;\
Dibromido{(<i>E</i>)-2-ethoxy-6-[3-\
(methylammonio)propyliminomethyl]phenolato}zinc(II)
;
loop_
    _publ_author_name
    _publ_author_address
    'Xue-Wen Zhu'
;
Key Laboratory of Surface and Interface Science of Henan
School of Materials & Chemical Engineering
Zhengzhou University of Light Industry
Zhengzhou 450002
People's Republic of China
;
    'Xu-Zhao Yang'
;
Key Laboratory of Surface and Interface Science of Henan
School of Materials & Chemical Engineering
Zhengzhou University of Light Industry
Zhengzhou 450002
People's Republic of China
;
data_I
_audit_creation_method     SHELXL-97
_chemical_name_systematic
;
Dibromido{(<i>E</i>)-2-ethoxy-6-[3-
(methylammonio)propyliminomethyl]phenolato}zinc(II)
;
_chemical_name_common     ?
_chemical_formula_moiety     'C13 H20 Br2 N2 O2 Zn'
_chemical_formula_sum     'C13 H20 Br2 N2 O2 Zn'
_chemical_formula_iupac     '[Zn Br2 (C13 H20 N2 O2)]'
_chemical_formula_weight     461.50
_chemical_melting_point     ?
_symmetry_cell_setting     monoclinic
_symmetry_space_group_name_H-M     'C 2/c'
_symmetry_space_group_name_Hall     '-C 2yc'
loop_
    _symmetry_equiv_pos_as_xyz
    'x, y, z'
    '-x, y, -z+1/2'
    'x+1/2, y+1/2, z'
    '-x+1/2, y+1/2, -z+1/2'
    '-x, -y, -z'
    'x, -y, z-1/2'
    '-x+1/2, -y+1/2, -z'
    'x+1/2, -y+1/2, z-1/2'
_cell_length_a     17.884(3)
_cell_length_b     14.374(2)
_cell_length_c     14.992(2)
_cell_angle_alpha     90.00
_cell_angle_beta     114.482(3)
_cell_angle_gamma     90.00
_cell_volume     3507.4(9)
_cell_formula_units_Z     8
_cell_measurement_reflns_used     1842
_cell_measurement_theta_min     2.4
_cell_measurement_theta_max     24.1
_cell_measurement_temperature     298(2)
_exptl_crystal_description     block
_exptl_crystal_colour     colorless
_exptl_crystal_size_max     0.23
_exptl_crystal_size_mid     0.21
_exptl_crystal_size_min     0.21
_exptl_crystal_density_diffrn     1.748
_exptl_crystal_density_meas     ?
_exptl_crystal_density_method     'not measured'
_exptl_crystal_F_000     1824
_exptl_absorpt_coefficient_mu     5.959
_exptl_absorpt_correction_type     multi-scan
_exptl_absorpt_process_details     '(SADABS; Sheldrick, 2004)'
_exptl_absorpt_correction_T_min     0.3410
_exptl_absorpt_correction_T_max     0.3675
_exptl_special_details
;
;
_diffrn_ambient_temperature     298(2)
_diffrn_radiation_type     MoK\a
_diffrn_radiation_wavelength     0.71073
_diffrn_radiation_source     'fine-focus sealed tube'
_diffrn_radiation_monochromator     graphite
_diffrn_measurement_device_type     'Bruker APEXII CCD area-detector'
_diffrn_measurement_method     '\w scans'
_diffrn_detector_area_resol_mean     ?
_diffrn_reflns_number     14138
_diffrn_reflns_av_R_equivalents     0.0683
_diffrn_reflns_av_sigmaI/netI     0.0812
_diffrn_reflns_theta_min     1.89
_diffrn_reflns_theta_max     27.00
_diffrn_reflns_theta_full     27.00
_diffrn_measured_fraction_theta_max     0.986
_diffrn_measured_fraction_theta_full     0.986
_diffrn_reflns_limit_h_min     -22
_diffrn_reflns_limit_h_max     22
_diffrn_reflns_limit_k_min     -18
_diffrn_reflns_limit_k_max     18
_diffrn_reflns_limit_l_min     -18
_diffrn_reflns_limit_l_max     18
_diffrn_standards_number     0
_diffrn_standards_interval_count     ?
_diffrn_standards_interval_time     ?
_diffrn_standards_decay_%     ?
_refine_special_details
;
Refinement of <i>F</i>^2^ against ALL reflections. The weighted <i>R</i>-factor
<i>wR</i> and goodness of fit <i>S</i> are based on <i>F</i>^2^, conventional
<i>R</i>-factors <i>R</i> are based on <i>F</i>, with <i>F</i> set to zero for
negative <i>F</i>^2^. The threshold expression of <i>F</i>^2^ >
\s(<i>F</i>^2^) is used only for calculating <i>R</i>-factors(gt) <i>etc</i>.
and is not relevant to the choice of reflections for refinement.
<i>R</i>-factors based on <i>F</i>^2^ are statistically about twice as large
as those based on <i>F</i>, and <i>R</i>- factors based on ALL data will be
even larger.
;
_reflns_number_total     3787
_reflns_number_gt     1974
_reflns_threshold_expression     I>2\s(I)
_refine_ls_structure_factor_coef     Fsqd
_refine_ls_matrix_type     full
_refine_ls_R_factor_all     0.1448
_refine_ls_R_factor_gt     0.0674
_refine_ls_wR_factor_gt     0.1758
_refine_ls_wR_factor_ref     0.2215
_refine_ls_goodness_of_fit_ref     0.998
_refine_ls_restrained_S_all     0.998
_refine_ls_number_reflns     3787
_refine_ls_number_parameters     183
_refine_ls_number_restraints     0
_refine_ls_hydrogen_treatment     constr
_refine_ls_weighting_scheme     calc
_refine_ls_weighting_details
                 'calc w=1/[\s^2^(Fo^2^)+(0.1251P)^2^] where P=(Fo^2^+2Fc^2^)/3'
_atom_sites_solution_hydrogens     geom
_atom_sites_solution_primary     direct
_atom_sites_solution_secondary     difmap
_refine_ls_shift/su_max     0.001
_refine_ls_shift/su_max_lt     0.001
_refine_ls_shift/su_mean     <0.001
_refine_diff_density_max     1.116
_refine_diff_density_min     -0.903
_refine_ls_extinction_method     none
_refine_ls_extinction_coef     ?
loop_
    _atom_type_symbol
    _atom_type_description
    _atom_type_scat_dispersion_real
    _atom_type_scat_dispersion_imag
    _atom_type_scat_source
    'C' 'C' 0.0033 0.0016
                         'International Tables Vol C Tables 4.2.6.8 and 6.1.1.4'
    'H' 'H' 0.0000 0.0000
                         'International Tables Vol C Tables 4.2.6.8 and 6.1.1.4'
    'N' 'N' 0.0061 0.0033
                         'International Tables Vol C Tables 4.2.6.8 and 6.1.1.4'
    'O' 'O' 0.0106 0.0060
                         'International Tables Vol C Tables 4.2.6.8 and 6.1.1.4'
    'Zn' 'Zn' 0.2839 1.4301
                         'International Tables Vol C Tables 4.2.6.8 and 6.1.1.4'
    'Br' 'Br' -0.2901 2.4595
                         'International Tables Vol C Tables 4.2.6.8 and 6.1.1.4'
_computing_data_collection     'APEX2 (Bruker, 2004)'
_computing_cell_refinement     'SAINT (Bruker, 2004)'
_computing_data_reduction     'SAINT (Bruker, 2004)'
_computing_structure_solution     'SHELXS97 (Sheldrick, 2008)'
_computing_structure_refinement     'SHELXL97 (Sheldrick, 2008)'
_computing_molecular_graphics     'SHELXTL (Sheldrick, 2008)'
_computing_publication_material     'SHELXTL (Sheldrick, 2008)'
loop_
    _atom_site_type_symbol
    _atom_site_label
    _atom_site_fract_x
    _atom_site_fract_y
    _atom_site_fract_z
    _atom_site_U_iso_or_equiv
    _atom_site_adp_type
    _atom_site_calc_flag
    _atom_site_refinement_flags
    _atom_site_occupancy
    _atom_site_disorder_assembly
    _atom_site_disorder_group
    Zn Zn1 0.27393(5) 0.33839(6) 0.31911(7) 0.0412(3) Uani d . 1 . .
    Br Br1 0.41500(7) 0.37049(9) 0.38443(10) 0.0911(5) Uani d . 1 . .
    Br Br2 0.22492(8) 0.35250(9) 0.14417(9) 0.0842(4) Uani d . 1 . .
    O O1 0.2106(3) 0.4129(3) 0.3728(4) 0.0457(13) Uani d . 1 . .
    O O2 0.1034(3) 0.5348(4) 0.3750(4) 0.0524(15) Uani d . 1 . .
    N N1 0.2463(4) 0.2150(4) 0.3615(5) 0.0435(15) Uani d . 1 . .
    N N2 0.2234(4) 0.0849(4) 0.0895(5) 0.0506(17) Uani d . 1 . .
    H H2A 0.2508 0.1333 0.0793 0.061 Uiso calc R 1 . .
    H H2B 0.2536 0.0335 0.0945 0.061 Uiso calc R 1 . .
    C C1 0.1272(5) 0.2825(6) 0.3792(6) 0.049(2) Uani d . 1 . .
    C C2 0.1426(4) 0.3790(5) 0.3754(5) 0.0394(17) Uani d . 1 . .
    C C3 0.0835(5) 0.4402(6) 0.3797(5) 0.047(2) Uani d . 1 . .
    C C4 0.0121(5) 0.4091(8) 0.3825(6) 0.065(3) Uani d . 1 . .
    H H4 -0.0272 0.4517 0.3819 0.078 Uiso calc R 1 . .
    C C5 -0.0022(6) 0.3135(8) 0.3860(7) 0.074(3) Uani d . 1 . .
    H H5 -0.0509 0.2930 0.3879 0.089 Uiso calc R 1 . .
    C C6 0.0554(6) 0.2503(8) 0.3869(7) 0.068(3) Uani d . 1 . .
    H H6 0.0473 0.1870 0.3924 0.082 Uiso calc R 1 . .
    C C7 0.1826(6) 0.2104(5) 0.3813(6) 0.055(2) Uani d . 1 . .
    H H7 0.1713 0.1520 0.3995 0.066 Uiso calc R 1 . .
    C C8 0.2915(6) 0.1308(6) 0.3638(7) 0.057(2) Uani d . 1 . .
    H H8A 0.2641 0.0783 0.3781 0.069 Uiso calc R 1 . .
    H H8B 0.3462 0.1354 0.4162 0.069 Uiso calc R 1 . .
    C C9 0.2982(5) 0.1139(6) 0.2700(6) 0.055(2) Uani d . 1 . .
    H H9A 0.3320 0.0593 0.2767 0.067 Uiso calc R 1 . .
    H H9B 0.3253 0.1665 0.2557 0.067 Uiso calc R 1 . .
    C C10 0.2170(5) 0.0998(6) 0.1873(7) 0.057(2) Uani d . 1 . .
    H H10A 0.1828 0.1536 0.1818 0.068 Uiso calc R 1 . .
    H H10B 0.1906 0.0461 0.2009 0.068 Uiso calc R 1 . .
    C C11 0.1458(5) 0.0750(7) 0.0041(7) 0.065(3) Uani d . 1 . .
    H H11A 0.1211 0.0166 0.0073 0.097 Uiso calc R 1 . .
    H H11B 0.1554 0.0771 -0.0543 0.097 Uiso calc R 1 . .
    H H11C 0.1097 0.1249 0.0029 0.097 Uiso calc R 1 . .
    C C12 0.0459(6) 0.6012(7) 0.3834(7) 0.065(3) Uani d . 1 . .
    H H12A 0.0413 0.5924 0.4450 0.079 Uiso calc R 1 . .
    H H12B -0.0079 0.5922 0.3304 0.079 Uiso calc R 1 . .
    C C13 0.0754(6) 0.6948(8) 0.3788(8) 0.084(4) Uani d . 1 . .
    H H13A 0.1295 0.7025 0.4299 0.127 Uiso calc R 1 . .
    H H13B 0.0389 0.7395 0.3872 0.127 Uiso calc R 1 . .
    H H13C 0.0771 0.7041 0.3163 0.127 Uiso calc R 1 . .
loop_
    _atom_site_aniso_label
    _atom_site_aniso_U_11
    _atom_site_aniso_U_22
    _atom_site_aniso_U_33
    _atom_site_aniso_U_12
    _atom_site_aniso_U_13
    _atom_site_aniso_U_23
    Zn1 0.0429(5) 0.0361(5) 0.0501(6) 0.0014(4) 0.0248(4) -0.0029(4)
    Br1 0.0580(7) 0.0846(8) 0.1261(11) 0.0068(5) 0.0335(7) -0.0125(7)
    Br2 0.0864(8) 0.0953(9) 0.0692(8) -0.0150(6) 0.0305(6) 0.0043(6)
    O1 0.042(3) 0.036(3) 0.071(4) 0.001(2) 0.034(3) -0.006(3)
    O2 0.046(3) 0.061(4) 0.051(4) 0.019(3) 0.021(3) -0.007(3)
    N1 0.049(4) 0.038(4) 0.042(4) 0.000(3) 0.017(3) -0.001(3)
    N2 0.050(4) 0.035(4) 0.061(5) 0.005(3) 0.018(4) 0.006(3)
    C1 0.046(5) 0.064(6) 0.041(5) -0.017(4) 0.022(4) -0.006(4)
    C2 0.040(4) 0.046(4) 0.030(4) 0.000(3) 0.012(3) -0.002(3)
    C3 0.044(5) 0.067(6) 0.032(5) 0.012(4) 0.017(4) 0.001(4)
    C4 0.039(5) 0.113(9) 0.050(6) 0.013(5) 0.026(4) 0.012(5)
    C5 0.057(6) 0.103(9) 0.069(7) -0.030(6) 0.033(5) -0.011(6)
    C6 0.066(6) 0.085(7) 0.066(7) -0.013(6) 0.039(6) -0.002(6)
    C7 0.084(7) 0.029(4) 0.053(6) -0.005(4) 0.030(5) -0.006(4)
    C8 0.078(6) 0.030(4) 0.057(6) 0.009(4) 0.021(5) 0.008(4)
    C9 0.051(5) 0.042(5) 0.061(6) 0.002(4) 0.012(4) -0.019(4)
    C10 0.042(5) 0.043(5) 0.078(7) -0.001(4) 0.018(5) -0.014(5)
    C11 0.059(6) 0.065(6) 0.064(6) -0.005(5) 0.019(5) 0.010(5)
    C12 0.070(6) 0.078(7) 0.055(6) 0.038(5) 0.032(5) 0.006(5)
    C13 0.084(7) 0.074(7) 0.071(7) 0.038(6) 0.007(6) -0.024(6)
_geom_special_details
;
All e.s.d.'s (except the e.s.d. in the dihedral angle between two l.s. planes)
are estimated using the full covariance matrix. The cell e.s.d.'s are taken
into account individually in the estimation of e.s.d.'s in distances, angles
and torsion angles; correlations between e.s.d.'s in cell parameters are only
used when they are defined by crystal symmetry. An approximate (isotropic)
treatment of cell e.s.d.'s is used for estimating e.s.d.'s involving l.s.
planes.
;
loop_
    _geom_bond_atom_site_label_1
    _geom_bond_atom_site_label_2
    _geom_bond_site_symmetry_2
    _geom_bond_distance
    _geom_bond_publ_flag
    Zn1 O1 . 1.958(5) y
    Zn1 N1 . 2.014(6) y
    Zn1 Br1 . 2.3429(16) y
    Zn1 Br2 . 2.4046(18) y
    O1 C2 . 1.325(8) ?
    O2 C3 . 1.414(11) ?
    O2 C12 . 1.446(9) ?
    N1 C7 . 1.293(11) ?
    N1 C8 . 1.447(10) ?
    N2 C11 . 1.453(10) ?
    N2 C10 . 1.532(11) ?
    N2 H2A . 0.9000 ?
    N2 H2B . 0.9000 ?
    C1 C6 . 1.414(12) ?
    C1 C2 . 1.420(11) ?
    C1 C7 . 1.423(12) ?
    C2 C3 . 1.396(11) ?
    C3 C4 . 1.370(12) ?
    C4 C5 . 1.403(15) ?
    C4 H4 . 0.9300 ?
    C5 C6 . 1.369(14) ?
    C5 H5 . 0.9300 ?
    C6 H6 . 0.9300 ?
    C7 H7 . 0.9300 ?
    C8 C9 . 1.480(12) ?
    C8 H8A . 0.9700 ?
    C8 H8B . 0.9700 ?
    C9 C10 . 1.481(11) ?
    C9 H9A . 0.9700 ?
    C9 H9B . 0.9700 ?
    C10 H10A . 0.9700 ?
    C10 H10B . 0.9700 ?
    C11 H11A . 0.9600 ?
    C11 H11B . 0.9600 ?
    C11 H11C . 0.9600 ?
    C12 C13 . 1.456(15) ?
    C12 H12A . 0.9700 ?
    C12 H12B . 0.9700 ?
    C13 H13A . 0.9600 ?
    C13 H13B . 0.9600 ?
    C13 H13C . 0.9600 ?
loop_
    _geom_angle_atom_site_label_1
    _geom_angle_atom_site_label_2
    _geom_angle_atom_site_label_3
    _geom_angle_site_symmetry_1
    _geom_angle_site_symmetry_3
    _geom_angle
    _geom_angle_publ_flag
    O1 Zn1 N1 . . 95.3(2) y
    O1 Zn1 Br1 . . 115.26(16) y
    N1 Zn1 Br1 . . 113.83(19) y
    O1 Zn1 Br2 . . 113.02(17) y
    N1 Zn1 Br2 . . 113.09(19) y
    Br1 Zn1 Br2 . . 106.38(6) y
    C2 O1 Zn1 . . 120.3(4) ?
    C3 O2 C12 . . 115.4(7) ?
    C7 N1 C8 . . 119.3(7) ?
    C7 N1 Zn1 . . 118.1(5) ?
    C8 N1 Zn1 . . 122.5(6) ?
    C11 N2 C10 . . 115.7(7) ?
    C11 N2 H2A . . 108.4 ?
    C10 N2 H2A . . 108.4 ?
    C11 N2 H2B . . 108.4 ?
    C10 N2 H2B . . 108.4 ?
    H2A N2 H2B . . 107.4 ?
    C6 C1 C2 . . 121.3(8) ?
    C6 C1 C7 . . 114.0(8) ?
    C2 C1 C7 . . 124.6(7) ?
    O1 C2 C3 . . 119.4(7) ?
    O1 C2 C1 . . 123.7(7) ?
    C3 C2 C1 . . 116.8(7) ?
    C4 C3 C2 . . 121.9(9) ?
    C4 C3 O2 . . 124.8(8) ?
    C2 C3 O2 . . 113.1(7) ?
    C3 C4 C5 . . 120.5(9) ?
    C3 C4 H4 . . 119.8 ?
    C5 C4 H4 . . 119.8 ?
    C6 C5 C4 . . 120.1(9) ?
    C6 C5 H5 . . 119.9 ?
    C4 C5 H5 . . 119.9 ?
    C5 C6 C1 . . 119.2(9) ?
    C5 C6 H6 . . 120.4 ?
    C1 C6 H6 . . 120.4 ?
    N1 C7 C1 . . 129.0(8) ?
    N1 C7 H7 . . 115.5 ?
    C1 C7 H7 . . 115.5 ?
    N1 C8 C9 . . 112.2(7) ?
    N1 C8 H8A . . 109.2 ?
    C9 C8 H8A . . 109.2 ?
    N1 C8 H8B . . 109.2 ?
    C9 C8 H8B . . 109.2 ?
    H8A C8 H8B . . 107.9 ?
    C8 C9 C10 . . 112.4(8) ?
    C8 C9 H9A . . 109.1 ?
    C10 C9 H9A . . 109.1 ?
    C8 C9 H9B . . 109.1 ?
    C10 C9 H9B . . 109.1 ?
    H9A C9 H9B . . 107.9 ?
    C9 C10 N2 . . 112.7(7) ?
    C9 C10 H10A . . 109.1 ?
    N2 C10 H10A . . 109.1 ?
    C9 C10 H10B . . 109.1 ?
    N2 C10 H10B . . 109.1 ?
    H10A C10 H10B . . 107.8 ?
    N2 C11 H11A . . 109.5 ?
    N2 C11 H11B . . 109.5 ?
    H11A C11 H11B . . 109.5 ?
    N2 C11 H11C . . 109.5 ?
    H11A C11 H11C . . 109.5 ?
    H11B C11 H11C . . 109.5 ?
    O2 C12 C13 . . 108.8(8) ?
    O2 C12 H12A . . 109.9 ?
    C13 C12 H12A . . 109.9 ?
    O2 C12 H12B . . 109.9 ?
    C13 C12 H12B . . 109.9 ?
    H12A C12 H12B . . 108.3 ?
    C12 C13 H13A . . 109.5 ?
    C12 C13 H13B . . 109.5 ?
    H13A C13 H13B . . 109.5 ?
    C12 C13 H13C . . 109.5 ?
    H13A C13 H13C . . 109.5 ?
    H13B C13 H13C . . 109.5 ?
loop_
    _geom_hbond_atom_site_label_D
    _geom_hbond_atom_site_label_H
    _geom_hbond_atom_site_label_A
    _geom_hbond_site_symmetry_A
    _geom_hbond_distance_DH
    _geom_hbond_distance_HA
    _geom_hbond_distance_DA
    _geom_hbond_angle_DHA
    N2 H2B O1 4_545 0.90 1.84 2.697(8) 158
    N2 H2B O2 4_545 0.90 2.40 3.005(8) 124
