# Supplementary material for: Dibromido{(E)-2-eth­oxy-6-[3-(methyl­ammonio)propyl­iminometh­yl]phenol­ato}zinc(II)
Source: Acta Crystallogr Sect E Struct Rep Online. 2008 Jul 31;64(Pt 8):m1092–3. doi: 10.1107/S1600536808023672 (PMC2961999; doi:10.1107/S1600536808023672)
Supplement: Supplementary file 2 [file e-64-m1092-Isup2.hkl]

# 
# h,k,l, Fc-squared, Fo-squared, sigma(Fo-squared) and status flag 
# 
data_I
_shelx_title ' A in C2/c' 
_shelx_refln_list_code          4 
_shelx_F_calc_maximum      840.80 
_exptl_crystal_F_000      1824.00 
_reflns_d_resolution_high  0.7828 
 
loop_ 
 _symmetry_equiv_pos_as_xyz 
 'x, y, z' 
 '-x, y, -z+1/2' 
 'x+1/2, y+1/2, z' 
 '-x+1/2, y+1/2, -z+1/2' 
 '-x, -y, -z' 
 'x, -y, z-1/2' 
 '-x+1/2, -y+1/2, -z' 
 'x+1/2, -y+1/2, z-1/2' 
 
_cell_length_a    17.8836 
_cell_length_b    14.3738 
_cell_length_c    14.9916 
_cell_angle_alpha  90.000 
_cell_angle_beta  114.482 
_cell_angle_gamma  90.000 
 
_shelx_F_squared_multiplier     1.000 
 
loop_ 
 _refln_index_h 
 _refln_index_k 
 _refln_index_l 
 _refln_F_squared_calc 
 _refln_F_squared_meas 
 _refln_F_squared_sigma 
 _refln_observed_status 
   2   0   0   201812.06   224967.97   5238.81 o 
   4   0   0    94223.10   125449.86   2944.29 o 
   6   0   0   197474.88   204718.55   4796.51 o 
   8   0   0     1996.85     2927.03    153.03 o 
  10   0   0     9304.56     8262.03    405.30 o 
  12   0   0      796.24      689.05    220.08 o 
  14   0   0    15922.53    17035.97    747.30 o 
  16   0   0     9653.18    10133.19    616.60 o 
  18   0   0      373.98       62.98    535.63 o 
  20   0   0     1215.20     1905.39    489.74 o 
   1   1   0     4155.93     2715.47     56.87 o 
   3   1   0     1261.48      783.92     49.10 o 
   5   1   0    19470.08    14904.78    315.79 o 
   7   1   0     4065.43     4377.00    176.78 o 
   9   1   0      601.34      631.33     68.20 o 
  11   1   0      718.63      390.09    101.31 o 
  13   1   0     4507.49     4134.88    260.43 o 
  15   1   0      790.23      530.93    205.50 o 
  17   1   0       47.61     -179.89    219.75 o 
  19   1   0      615.38      485.01    272.07 o 
   0   2   0    41200.84    35414.71    858.69 o 
   4   2   0    20961.15    22676.89    449.02 o 
   6   2   0     6148.24     6898.56    187.09 o 
   8   2   0     1012.12     1672.76    131.81 o 
  10   2   0     2282.29     2715.59    148.11 o 
  12   2   0       55.53      285.23    167.35 o 
  14   2   0      141.78      307.86    185.45 o 
  16   2   0       83.36      277.85    213.82 o 
  18   2   0      209.10      149.64    241.88 o 
  20   2   0      210.70      759.42    316.57 o 
   5   3   0    28317.65    23566.10    479.57 o 
   7   3   0    19912.32    22359.18    476.60 o 
   9   3   0     1608.89     2387.11    138.52 o 
  11   3   0     3227.96     3142.54    176.26 o 
  13   3   0     4030.45     3800.33    216.75 o 
  15   3   0     3657.82     3248.24    277.88 o 
  17   3   0      135.79      249.55    365.20 o 
  19   3   0      498.06      464.19    331.02 o 
   0   4   0   389244.31   394493.66   9166.69 o 
   2   4   0    74924.09   105126.50   1924.80 o 
   4   4   0    34351.93    37938.29    666.10 o 
   6   4   0    50354.20    42705.06    834.69 o 
   8   4   0      476.28      324.92     87.19 o 
  10   4   0     6401.06     6681.08    266.42 o 
  12   4   0      153.92      135.15    124.20 o 
  14   4   0    10907.24    12136.76    518.29 o 
  16   4   0     6707.71     6948.77    380.36 o 
  18   4   0       34.72     -226.38    247.74 o 
  20   4   0      711.00     1197.53    485.96 o 
   1   5   0     6291.94     5220.85    215.01 o 
   3   5   0     2641.48     2494.93     91.31 o 
   5   5   0    47403.37    54610.52    949.87 o 
   7   5   0       46.55      161.46     80.75 o 
   9   5   0      487.96      463.79    107.71 o 
  11   5   0     6012.73     5351.69    229.44 o 
  13   5   0      689.00     1126.51    169.77 o 
  15   5   0        5.41     -132.05    200.32 o 
  17   5   0      182.46      319.80    243.18 o 
  19   5   0      113.51     -105.34    409.14 o 
   0   6   0    20910.94    20910.12    559.88 o 
   2   6   0    37970.50    39128.44    695.44 o 
   4   6   0    19490.83    20466.70    396.49 o 
   6   6   0    21985.86    21617.87    425.58 o 
   8   6   0     4736.07     4933.08    201.65 o 
  10   6   0       43.22      -97.27    109.58 o 
  12   6   0      330.15      296.91    141.88 o 
  14   6   0      231.24        3.16    257.15 o 
  16   6   0     1274.15     1389.95    268.47 o 
  18   6   0      980.31      921.26    415.63 o 
   1   7   0    15767.90    17152.85    345.36 o 
   3   7   0     4697.26     4758.85    174.46 o 
   5   7   0    18742.04    16888.69    351.25 o 
   7   7   0     2905.91     2574.32    153.50 o 
   9   7   0      419.52      719.90    129.63 o 
  11   7   0     3470.67     3019.26    216.69 o 
  13   7   0     1118.09     1128.43    181.34 o 
  15   7   0      137.74       22.62    191.48 o 
  17   7   0      174.03      410.05    386.24 o 
   0   8   0    10118.75     7935.55    311.19 o 
   2   8   0      715.63     1055.33    153.26 o 
   4   8   0     2971.15     3235.18    134.17 o 
   6   8   0     5744.52     5021.75    174.88 o 
   8   8   0     3486.14     3915.90    197.77 o 
  10   8   0     1253.43     1406.13    164.87 o 
  12   8   0      267.64      457.08    176.90 o 
  14   8   0      490.09      260.57    340.22 o 
  16   8   0      266.46      383.47    274.32 o 
  18   8   0      434.51     1097.76    509.63 o 
   1   9   0      316.64      160.20     76.62 o 
   3   9   0     2525.73     2684.23    131.80 o 
   5   9   0     9014.63     8886.39    245.55 o 
   7   9   0      110.93       86.28    110.99 o 
   9   9   0     2668.55     2699.25    207.61 o 
  11   9   0     6955.62     6960.28    331.75 o 
  13   9   0       93.82      -42.04    216.65 o 
  15   9   0       74.00     -236.48    239.86 o 
  17   9   0      138.19      124.67    436.67 o 
   0  10   0    12673.67    11540.36    480.63 o 
   2  10   0     9805.44     9117.02    277.44 o 
   4  10   0     3391.89     3348.86    157.76 o 
   6  10   0     8754.90     7665.30    265.84 o 
   8  10   0      893.80      703.26    202.94 o 
  10  10   0        3.13      -59.65    166.92 o 
  12  10   0        2.41      140.61    217.84 o 
  14  10   0      139.31     -390.80    282.96 o 
  16  10   0     1029.07      729.90    411.36 o 
   1  11   0     1299.19     1096.26    147.25 o 
   3  11   0     2964.40     2966.84    157.85 o 
   5  11   0     3860.46     3634.84    236.06 o 
   7  11   0       30.18      176.87    158.00 o 
   9  11   0     1854.05     1882.66    230.15 o 
  11  11   0     4112.99     4182.46    349.83 o 
  13  11   0        0.47      130.31    259.12 o 
  15  11   0       73.63       29.95    303.12 o 
   0  12   0      277.62      301.73    174.02 o 
   2  12   0     8651.54     8173.39    284.42 o 
   4  12   0    12854.10    11483.62    354.41 o 
   6  12   0       21.67      182.52    207.55 o 
   8  12   0     1343.38     1593.02    506.15 o 
  10  12   0      853.72      996.15    247.19 o 
  12  12   0     1196.49     1028.71    288.96 o 
  14  12   0      302.31     -192.25    439.03 o 
   1  13   0       91.18      175.01    204.40 o 
   3  13   0      758.57      933.62    165.57 o 
   5  13   0      704.65     1030.35    200.83 o 
   7  13   0      167.59      274.96    228.79 o 
   9  13   0      866.26     1410.85    278.51 o 
  11  13   0      778.39      732.65    285.06 o 
  13  13   0      204.96     -338.92    298.34 o 
   0  14   0     1442.47     1094.70    675.03 o 
   2  14   0      957.60      966.03    212.41 o 
   4  14   0       27.72      -22.39    221.14 o 
   6  14   0      166.78      -47.71    305.17 o 
   8  14   0       21.63     -133.18    241.00 o 
  10  14   0       18.89      282.91    276.18 o 
  12  14   0       50.58      344.18    349.44 o 
   1  15   0      156.11      255.44    212.98 o 
   3  15   0      533.96      118.87    317.42 o 
   5  15   0     2708.81     2443.90    426.41 o 
   7  15   0     1022.76      694.80    378.13 o 
   9  15   0     1374.91     1846.64    336.52 o 
  11  15   0     1659.10     1622.15    383.24 o 
   0  16   0     1950.52     1566.10    369.66 o 
   2  16   0     4247.69     4737.10    505.55 o 
   4  16   0     2747.24     2588.52    457.73 o 
   6  16   0      333.16      516.09    391.58 o 
   8  16   0      662.80     2102.03    717.37 o 
  10  16   0       25.30      204.89    418.17 o 
   1  17   0        2.07      623.10    533.63 o 
   3  17   0       42.83      652.03    389.01 o 
   5  17   0       32.42      343.92    962.21 o 
   7  17   0       37.66      116.16    500.48 o 
   2  18   0      475.99     1032.11    667.04 o 
   4  18   0      278.84     -816.42    579.17 o 
 -21   1   1      237.48      -60.10    320.30 o 
 -19   1   1       59.93     -147.43    245.78 o 
 -17   1   1      834.72     1010.56    239.61 o 
 -15   1   1     4067.79     4137.71    287.82 o 
 -13   1   1      389.94      496.02    157.42 o 
 -11   1   1     3200.32     2104.75    116.43 o 
  -9   1   1     6980.38     7236.34    210.83 o 
  -7   1   1     6960.52    10311.83    221.75 o 
  -5   1   1    21572.13    18002.41    332.42 o 
  -3   1   1    14382.79    13729.70    272.80 o 
  -1   1   1     4257.60     7012.46    142.97 o 
   1   1   1    22023.44    22663.65    388.25 o 
   3   1   1    16425.89    12858.28    239.09 o 
   5   1   1     9064.17     9401.52    198.21 o 
   7   1   1    20681.60    20588.89    396.12 o 
   9   1   1     2118.23     1431.46     93.72 o 
  11   1   1       53.30       87.75     98.56 o 
  13   1   1     3808.97     3625.70    257.34 o 
  15   1   1       27.48     -114.02    196.13 o 
  17   1   1       11.38     -128.46    227.80 o 
  19   1   1      338.32     1103.46    305.33 o 
 -20   2   1      246.20      352.17    407.71 o 
 -18   2   1       30.70      119.83    231.80 o 
 -16   2   1     2730.90     3575.39    295.08 o 
 -14   2   1       12.20       61.72    164.69 o 
 -12   2   1     7252.33     7048.40    251.73 o 
 -10   2   1     3025.04     2527.23    147.43 o 
  -8   2   1    78463.34    83505.36   1568.69 o 
  -6   2   1   130134.11   127842.08   2340.68 o 
  -4   2   1      230.50      225.10     38.58 o 
  -2   2   1    79674.30    81699.01   1359.72 o 
   0   2   1   171250.33   194658.63   3502.69 o 
   4   2   1    69300.30    78896.99   1458.16 o 
   6   2   1    13802.61    14236.70    322.27 o 
   8   2   1    12468.65     8849.86    264.48 o 
  10   2   1      590.55      402.62    101.86 o 
  12   2   1        7.34       27.33    113.72 o 
  14   2   1    19914.71    21735.69    629.16 o 
  16   2   1     5322.96     5779.31    358.29 o 
  18   2   1      401.53      262.69    267.47 o 
  20   2   1     2065.15     2559.01    699.20 o 
 -19   3   1        0.02     -118.76    283.61 o 
 -17   3   1      520.34      740.03    245.01 o 
 -15   3   1     2498.61     2647.89    259.45 o 
 -13   3   1     1728.30     1852.56    202.00 o 
 -11   3   1     5026.82     4378.99    214.48 o 
  -9   3   1     3185.32     2564.58    160.12 o 
  -7   3   1      115.34       49.40     61.19 o 
  -5   3   1    19150.31    19898.85    370.33 o 
  -3   3   1    10534.37     8366.58    172.14 o 
  -1   3   1    28532.00    28148.33    538.84 o 
   1   3   1     1065.38     1202.51     48.36 o 
   3   3   1    22053.37    18187.99    334.95 o 
   5   3   1    11206.40    10314.67    248.34 o 
   7   3   1      556.12      684.98    103.49 o 
   9   3   1    17845.65    16271.70    394.00 o 
  11   3   1     1397.81     1156.73    134.77 o 
  13   3   1      288.77      467.34    185.70 o 
  15   3   1     1294.69     2166.40    262.82 o 
  17   3   1      294.63      326.01    272.90 o 
  19   3   1      283.22      355.46    294.08 o 
 -20   4   1      394.67      810.12    372.84 o 
 -18   4   1     1197.21     1236.65    267.58 o 
 -16   4   1     1861.97     1946.99    297.20 o 
 -14   4   1      895.88      563.54    200.59 o 
 -12   4   1     1230.74     1151.53    144.15 o 
 -10   4   1     3221.32     3311.80    220.78 o 
  -8   4   1    42703.90    48873.75    960.23 o 
  -6   4   1    62051.38    67251.78   1154.44 o 
  -4   4   1    70310.43    86606.16   1461.15 o 
  -2   4   1   109036.10   126923.34   2112.39 o 
   0   4   1    51702.55    60748.08   1127.71 o 
   2   4   1     3842.66     4836.81    120.95 o 
   4   4   1     2361.25     2317.01     87.70 o 
   6   4   1      526.79      850.14     87.96 o 
   8   4   1      468.27      410.71     98.57 o 
  10   4   1     3194.19     2998.80    173.39 o 
  12   4   1     8256.76     7146.76    276.80 o 
  14   4   1     5431.00     5188.83    327.69 o 
  16   4   1     1180.35     1368.03    389.15 o 
  18   4   1     1728.77     1942.73    360.45 o 
 -19   5   1       58.63       89.56    338.72 o 
 -17   5   1        7.98       95.43    230.01 o 
 -15   5   1     2608.96     2238.87    252.04 o 
 -13   5   1      923.06     1058.01    161.79 o 
 -11   5   1      174.23      102.00    111.40 o 
  -9   5   1     7815.05     7196.26    238.70 o 
  -7   5   1     6528.39     7408.47    188.47 o 
  -3   5   1    24869.26    22792.32    422.76 o 
  -1   5   1     4328.20     3585.01    121.55 o 
   1   5   1    21149.53    24440.84    445.92 o 
   3   5   1     9006.79     5489.59    143.75 o 
   5   5   1     1555.27     1338.81     77.35 o 
   7   5   1    27292.40    28521.31    605.67 o 
   9   5   1      428.87      359.83    109.97 o 
  11   5   1       42.22      108.73    122.95 o 
  13   5   1     4864.97     4642.96    248.27 o 
  15   5   1      247.48       97.80    220.77 o 
  17   5   1      173.10      183.05    283.71 o 
  19   5   1      427.28      690.55    407.19 o 
 -18   6   1       73.78      164.31    334.84 o 
 -16   6   1     2214.16     3144.29    622.86 o 
 -14   6   1      720.41      564.48    166.66 o 
 -12   6   1     5920.35     6214.22    282.47 o 
 -10   6   1     1916.76     2388.54    164.62 o 
  -8   6   1    10067.93     8973.69    267.21 o 
  -6   6   1    30847.05    26797.32    509.61 o 
  -4   6   1     6594.47     7778.25    262.58 o 
  -2   6   1    18254.49    15438.57    310.34 o 
   0   6   1    49099.84    47381.11    907.80 o 
   2   6   1      659.66      553.69     61.58 o 
   4   6   1     4929.25     5086.30    168.74 o 
   6   6   1    11198.60    11074.13    256.04 o 
   8   6   1     6391.66     5018.16    207.52 o 
  10   6   1        4.90      -31.24    124.61 o 
  12   6   1      640.69      679.17    162.36 o 
  14   6   1     2432.79     3326.94    335.07 o 
  16   6   1      154.27      175.35    273.28 o 
  18   6   1       23.53       64.92    323.29 o 
 -19   7   1       23.43      214.98    463.60 o 
 -17   7   1     1587.68     2478.67    642.28 o 
 -15   7   1      204.56       56.51    240.79 o 
 -13   7   1     1980.80     1968.48    196.63 o 
 -11   7   1     9314.78     9827.50    326.70 o 
  -9   7   1     1307.87     1555.47    144.69 o 
  -7   7   1     2872.43     3716.31    144.91 o 
  -5   7   1     5458.38     5067.57    172.55 o 
  -3   7   1     1558.05     1241.70     86.53 o 
  -1   7   1      150.76      281.12     61.00 o 
   1   7   1     1190.43     1165.27     83.84 o 
   3   7   1    25411.43    27573.14    669.92 o 
   5   7   1     4850.93     5486.28    201.14 o 
   7   7   1      263.62      329.29    105.12 o 
   9   7   1     9588.71     8356.84    286.78 o 
  11   7   1     3856.17     3608.20    221.44 o 
  13   7   1       67.92      -66.51    170.79 o 
  15   7   1      823.61      937.34    224.70 o 
  17   7   1        0.90       51.50    308.03 o 
 -18   8   1      549.54     1100.06    455.56 o 
 -16   8   1     1162.63     1760.26    398.38 o 
 -14   8   1      239.24      233.16    201.67 o 
 -12   8   1     1707.06     1627.30    185.47 o 
 -10   8   1    11267.31    11278.46    345.16 o 
  -8   8   1    23413.13    23126.62    532.32 o 
  -6   8   1    39002.68    39534.76    809.65 o 
  -4   8   1    61669.11    64765.58   1136.88 o 
  -2   8   1    85665.05    94608.88   1996.83 o 
   0   8   1    51101.36    49434.94    880.86 o 
   2   8   1    14615.32    16624.38    347.71 o 
   4   8   1    12092.48    13186.28    298.71 o 
   6   8   1     3270.82     3208.50    168.55 o 
   8   8   1     4162.21     3565.93    194.68 o 
  10   8   1     4233.94     3979.63    265.66 o 
  12   8   1     2226.27     3017.07    259.98 o 
  14   8   1     3755.30     3857.21    295.35 o 
  16   8   1     1706.78     1378.81    434.03 o 
 -17   9   1      194.44     -263.79    309.06 o 
 -15   9   1      607.76      578.22    263.35 o 
 -13   9   1       95.60      -11.18    214.93 o 
 -11   9   1     4585.65     5509.25    333.46 o 
  -9   9   1     3804.65     3711.02    208.03 o 
  -7   9   1     1074.36      906.05    199.14 o 
  -5   9   1     1030.62     1048.70    106.79 o 
  -3   9   1    12447.94    11290.81    274.68 o 
  -1   9   1     2581.68     1902.91    123.76 o 
   1   9   1     3716.30     3816.00    162.25 o 
   3   9   1     4908.67     4019.53    171.41 o 
   5   9   1      312.91      206.53    102.16 o 
   7   9   1     2075.57     1718.70    184.76 o 
   9   9   1       66.42      106.38    157.98 o 
  11   9   1       52.17     -172.76    166.65 o 
  13   9   1      288.96      187.24    233.61 o 
  15   9   1      185.32      321.32    279.92 o 
  17   9   1       39.37      261.99    436.27 o 
 -16  10   1      178.62      291.60    519.65 o 
 -14  10   1      187.95       67.54    274.63 o 
 -12  10   1        6.23     -181.27    212.22 o 
 -10  10   1     2605.29     2848.84    305.25 o 
  -8  10   1      105.29      181.00    128.44 o 
  -6  10   1      126.52      403.85    122.00 o 
  -4  10   1    19850.84    19569.10    420.12 o 
  -2  10   1     1798.95     2322.41    136.70 o 
   0  10   1     2016.46     2822.32    141.37 o 
   2  10   1    23218.68    22177.76    458.57 o 
   4  10   1     1961.26     2483.23    139.78 o 
   6  10   1       18.71      -54.76    138.72 o 
   8  10   1     3622.52     3393.10    247.52 o 
  10  10   1     1450.08     1727.21    356.06 o 
  12  10   1      945.69     1025.16    227.86 o 
  14  10   1      252.47      -45.55    266.70 o 
  16  10   1      273.97     -277.97    504.42 o 
 -17  11   1     1173.41     1217.45    594.34 o 
 -15  11   1      425.13      645.59    301.82 o 
 -13  11   1      753.30       50.28    241.19 o 
 -11  11   1     3576.49     2897.67    480.57 o 
  -9  11   1     2119.49     2047.92    265.75 o 
  -7  11   1        4.84      166.58    132.58 o 
  -5  11   1     1432.55     1925.60    142.86 o 
  -3  11   1      470.02      560.94    109.75 o 
  -1  11   1       74.91       75.20    150.70 o 
   1  11   1      970.05      759.22    116.19 o 
   3  11   1     1532.80     1849.81    160.19 o 
   5  11   1     5136.05     6129.11    296.99 o 
   7  11   1        7.30     -213.97    142.65 o 
   9  11   1     1094.76      960.27    215.96 o 
  11  11   1     1289.75     1766.56    289.29 o 
  13  11   1      133.59     -528.58    352.38 o 
  15  11   1      246.57       21.43    320.24 o 
 -16  12   1      271.50      -26.36    646.27 o 
 -14  12   1        0.52      -74.47    281.67 o 
 -12  12   1        1.11       49.03    233.40 o 
 -10  12   1      191.83      390.27    329.78 o 
  -8  12   1     1603.94     1973.08    287.88 o 
  -6  12   1     6018.68     6297.74    362.34 o 
  -4  12   1     3821.24     4286.28    198.29 o 
  -2  12   1     3785.91     3937.46    189.12 o 
   0  12   1     7365.27     7660.06    316.03 o 
   2  12   1     1572.48     2096.20    203.80 o 
   4  12   1       58.45       92.85    162.38 o 
   6  12   1      497.98      516.09    184.27 o 
   8  12   1     1077.10     1084.10    213.02 o 
  10  12   1      847.93      879.93    270.29 o 
  12  12   1      409.84      211.17    274.93 o 
  14  12   1      738.86      723.57    339.34 o 
 -15  13   1      181.44      139.80    595.94 o 
 -13  13   1      688.82      723.05    316.61 o 
 -11  13   1     1974.62     2346.13    522.53 o 
  -9  13   1        4.78       69.01    232.30 o 
  -7  13   1      291.40      180.58    218.72 o 
  -5  13   1     1151.53     1382.49    248.35 o 
  -3  13   1      629.91      833.43    162.66 o 
  -1  13   1        8.61      -20.08    141.68 o 
   1  13   1      298.01      340.36    150.30 o 
   3  13   1     3860.58     4011.58    275.81 o 
   5  13   1     1157.10     1156.84    217.05 o 
   7  13   1        1.00      249.70    204.26 o 
   9  13   1      983.54      949.57    282.23 o 
  11  13   1      474.33      425.39    292.01 o 
  13  13   1       44.42     -469.66    313.11 o 
 -12  14   1       56.03      781.96    319.36 o 
 -10  14   1      891.99     1302.87    302.67 o 
  -8  14   1      327.68      233.28    340.24 o 
  -6  14   1      820.97      543.24    254.35 o 
  -4  14   1     7565.87     8303.60    913.08 o 
  -2  14   1     4297.17     4459.62    296.75 o 
   0  14   1     2449.00     2347.57    281.81 o 
   2  14   1     7399.96     8025.58    536.14 o 
   4  14   1     1404.61     1360.94    292.33 o 
   6  14   1       29.65       -7.49    232.64 o 
   8  14   1      227.66      584.78    272.84 o 
  10  14   1      408.67      908.60    316.27 o 
  12  14   1      855.73     1035.44    371.23 o 
 -11  15   1      109.04      562.50    418.60 o 
  -9  15   1        0.39       13.60    284.34 o 
  -7  15   1       62.67     -245.08    356.56 o 
  -5  15   1       11.57      137.06    459.74 o 
  -3  15   1      361.40      869.15    495.29 o 
  -1  15   1       51.55      314.12    251.79 o 
   1  15   1       55.52      340.02    328.31 o 
   3  15   1        1.08      104.31    226.23 o 
   5  15   1       44.27      295.12    249.43 o 
   7  15   1      169.46      165.29    263.69 o 
   9  15   1        3.65     -175.24    291.51 o 
  11  15   1        0.31      134.47    419.94 o 
 -10  16   1      470.50     -181.34    649.46 o 
  -8  16   1       92.94     -247.72    399.54 o 
  -6  16   1      140.93      291.44    379.38 o 
  -4  16   1      407.50      -99.86    501.68 o 
  -2  16   1      147.93      -81.45    331.45 o 
   0  16   1       80.41     -238.66    256.83 o 
   2  16   1      255.75      457.74    550.41 o 
   4  16   1       23.60     -349.83    360.22 o 
   6  16   1        6.00     -293.41    375.02 o 
   8  16   1       41.55     -102.84    317.38 o 
  -7  17   1      168.32     -256.92    735.74 o 
  -5  17   1      392.30      166.97    404.44 o 
  -3  17   1      177.83      513.70    395.08 o 
  -1  17   1      197.30       18.56    345.66 o 
   1  17   1      122.53     -406.61    475.32 o 
   3  17   1      961.21      990.57    585.56 o 
   5  17   1      658.24      141.68    399.63 o 
   7  17   1      344.20     -484.90    603.93 o 
  -4  18   1     1005.55     1120.26    497.17 o 
  -2  18   1      573.02     1523.41    688.61 o 
   0  18   1       52.58      688.61    589.55 o 
   2  18   1      189.04      459.34    580.76 o 
 -20   0   2       17.44     -470.95    376.32 o 
 -18   0   2      582.18      584.90    450.95 o 
 -16   0   2      274.86      293.91    317.94 o 
 -14   0   2    21605.22    19903.85    802.89 o 
 -12   0   2    11365.08    10339.33    375.05 o 
 -10   0   2     8480.79     9665.59    333.42 o 
  -8   0   2   190481.52   170997.03   4035.73 o 
  -6   0   2   134618.09   144820.19   3410.14 o 
  -4   0   2   182186.88   230901.86   5381.83 o 
  -2   0   2   126415.59    98222.60   2304.55 o 
   0   0   2    24773.29    43534.98   1066.50 o 
   2   0   2    34241.93    43203.80   1042.75 o 
   4   0   2     1447.44     1362.76    141.01 o 
   6   0   2    25850.00    24185.49    639.85 o 
   8   0   2    92983.43    94625.85   2290.89 o 
  10   0   2    10975.12    12995.41    569.09 o 
  12   0   2    20155.82    18540.61    767.38 o 
  14   0   2    19325.74    18418.68    799.34 o 
  16   0   2     1249.78      216.36    322.36 o 
  18   0   2      877.31     1569.04    490.89 o 
 -21   1   2      336.22       72.25    331.28 o 
 -19   1   2       19.10      780.81    260.60 o 
 -17   1   2      439.36      278.22    332.54 o 
 -15   1   2     8323.04     8883.98    371.77 o 
 -13   1   2      282.78      258.11    118.01 o 
 -11   1   2      600.02      674.62     88.64 o 
  -9   1   2    20206.89    18034.93    364.34 o 
  -7   1   2     5796.60     4757.04    135.12 o 
  -5   1   2     5444.50     6757.65    151.34 o 
  -3   1   2    60411.04    51201.09    864.59 o 
  -1   1   2    53553.57    54086.64    906.05 o 
   3   1   2    91469.15   107585.97   1794.24 o 
   5   1   2    11286.30    13789.58    275.49 o 
   7   1   2    11609.92    13014.62    280.17 o 
   9   1   2     3299.84     3058.95    127.93 o 
  11   1   2      813.98      980.19    165.93 o 
  13   1   2     1041.75      919.35    203.11 o 
  15   1   2     1291.60     1556.48    244.29 o 
  17   1   2       77.53      332.91    256.35 o 
  19   1   2       15.66      122.24    308.62 o 
 -20   2   2       73.14     -322.97    267.68 o 
 -18   2   2      311.62     -322.86    215.24 o 
 -16   2   2        4.75     -272.26    183.33 o 
 -14   2   2     2206.32     2246.18    222.65 o 
 -12   2   2      193.07      299.26    112.55 o 
 -10   2   2     8080.24     7462.61    203.19 o 
  -8   2   2    26310.81    29667.70    604.25 o 
  -6   2   2     7824.32     7087.15    168.52 o 
  -4   2   2     6438.01     5379.42    125.26 o 
  -2   2   2    10231.94    15048.99    272.60 o 
   0   2   2     8557.53     4451.42    113.56 o 
   4   2   2      192.30       51.37     38.37 o 
   6   2   2       68.95       47.70     45.78 o 
   8   2   2     4316.85     4718.26    151.86 o 
  10   2   2     1457.25     1465.31    155.20 o 
  12   2   2      250.84      242.06    167.27 o 
  14   2   2     2560.45     3055.77    326.77 o 
  16   2   2      391.10      527.48    237.65 o 
  18   2   2        5.66      485.77    290.03 o 
 -21   3   2     1025.70     1665.93    407.92 o 
 -19   3   2       48.24     -156.18    294.34 o 
 -17   3   2      459.45     -142.36    212.81 o 
 -15   3   2     8090.54     7812.78    360.41 o 
 -13   3   2     1416.92     1693.77    158.10 o 
 -11   3   2      662.32     1004.13    136.52 o 
  -9   3   2    17469.97    15562.84    363.11 o 
  -7   3   2      398.41      460.79     84.69 o 
  -5   3   2      881.58     1282.41     99.91 o 
  -3   3   2    72163.16    75500.59   1270.09 o 
   1   3   2      156.05      349.96     43.50 o 
   3   3   2    35095.71    24909.20    451.01 o 
   5   3   2     5638.75     5196.77    137.84 o 
   7   3   2     4938.17     5067.24    184.89 o 
   9   3   2       56.73       94.52     96.95 o 
  11   3   2     7372.48     6694.45    256.94 o 
  13   3   2     1042.07     1006.41    208.05 o 
  15   3   2      420.67      191.96    217.95 o 
  17   3   2      214.01      216.13    250.71 o 
  19   3   2        3.08      423.62    368.76 o 
 -20   4   2      109.90      442.92    351.49 o 
 -18   4   2      260.34      652.32    312.27 o 
 -16   4   2      272.96      643.69    388.81 o 
 -14   4   2     9415.94     8976.67    516.10 o 
 -12   4   2     1319.33     1285.42    160.03 o 
 -10   4   2      945.61     1042.30    136.39 o 
  -8   4   2   125296.34   126648.21   2138.71 o 
  -6   4   2    42997.32    44309.36    780.19 o 
  -4   4   2    13405.20    15700.78    303.46 o 
  -2   4   2   218189.47   264375.56   4359.74 o 
   0   4   2    14847.19    14864.77    281.09 o 
   2   4   2    22364.02    18176.46    340.45 o 
   4   4   2    10288.91     8661.37    197.36 o 
   6   4   2    13210.04    12202.57    305.94 o 
   8   4   2    65585.52    64478.10   1255.60 o 
  10   4   2     2227.80     2182.67    163.69 o 
  12   4   2     6792.81     6007.31    265.13 o 
  14   4   2    10065.00    10674.01    523.25 o 
  16   4   2      318.10     -140.29    263.33 o 
  18   4   2      373.38      284.47    341.03 o 
 -19   5   2      450.64     1324.32   1360.92 o 
 -17   5   2      525.26     -125.46    311.25 o 
 -15   5   2      570.04      701.48    176.11 o 
 -13   5   2     2585.33     2722.42    196.27 o 
 -11   5   2     3331.65     3523.29    243.22 o 
  -9   5   2       62.13      -37.03     84.23 o 
  -7   5   2      591.21      439.64     65.69 o 
  -5   5   2    12068.82    14361.00    293.08 o 
  -1   5   2    15045.68    20780.35    387.21 o 
   1   5   2     3375.81     3614.62    107.66 o 
   3   5   2    10079.44     6987.84    171.60 o 
   5   5   2      708.13      617.30     69.46 o 
   7   5   2     1112.97     1128.73    117.09 o 
   9   5   2     3279.00     3251.04    184.78 o 
  11   5   2       97.04      166.95    140.36 o 
  13   5   2       31.27      -18.49    165.77 o 
  15   5   2      508.22      681.42    265.78 o 
  17   5   2      209.91       92.42    300.65 o 
 -20   6   2      190.95     -404.81    552.96 o 
 -18   6   2      107.91       34.02    325.07 o 
 -16   6   2       12.94      -99.72    257.44 o 
 -14   6   2     1876.21     1789.99    219.50 o 
 -12   6   2     5159.75     5324.15    239.83 o 
 -10   6   2    24976.76    24996.47    564.44 o 
  -8   6   2    35164.29    34379.25    642.56 o 
  -6   6   2    52043.23    55835.06    982.03 o 
  -4   6   2    29684.50    34158.01    619.22 o 
  -2   6   2    61702.91    63118.68   1087.73 o 
   0   6   2    18394.58    21562.95    409.20 o 
   2   6   2        7.18       57.50     49.62 o 
   4   6   2       28.48      127.13     69.80 o 
   6   6   2     9167.36     9673.13    274.58 o 
   8   6   2     6186.69     6159.37    232.83 o 
  10   6   2     6135.37     6298.51    257.40 o 
  12   6   2     5112.75     5715.15    303.93 o 
  14   6   2     4376.59     4132.57    360.21 o 
  16   6   2     1091.65      765.71    294.54 o 
  18   6   2      653.20      334.15    366.44 o 
 -19   7   2      254.15      466.68    443.37 o 
 -17   7   2        8.58     -410.61    403.69 o 
 -15   7   2      535.33      332.32    211.47 o 
 -13   7   2     1230.62     1453.63    256.14 o 
 -11   7   2      773.38      842.77    146.25 o 
  -9   7   2     4835.99     4846.02    206.72 o 
  -7   7   2     1587.54     1939.03    110.60 o 
  -5   7   2      862.03     1022.36     86.42 o 
  -3   7   2    22399.81    15011.52    315.25 o 
  -1   7   2      394.76      529.50     87.01 o 
   1   7   2      533.21      507.22     92.23 o 
   3   7   2     6441.96     3854.36    135.20 o 
   5   7   2      996.63      990.61    106.65 o 
   7   7   2     1910.53     2253.65    156.98 o 
   9   7   2      325.41      409.31    156.67 o 
  11   7   2     6805.62     5928.04    378.66 o 
  13   7   2     3327.51     3095.75    269.40 o 
  15   7   2       49.89     -367.43    244.95 o 
  17   7   2      117.78      419.93    341.58 o 
 -18   8   2       27.27      -49.36    414.01 o 
 -16   8   2     1210.69     1538.85    267.15 o 
 -14   8   2      912.10     1145.54    262.80 o 
 -12   8   2     1500.56     1634.22    213.42 o 
 -10   8   2     3856.18     3476.27    201.82 o 
  -8   8   2    13123.93    13398.51    361.62 o 
  -6   8   2        0.14      192.14    105.21 o 
  -4   8   2     3614.57     3025.75    131.93 o 
  -2   8   2    17850.25    15900.42    372.28 o 
   2   8   2    10093.29     9078.90    250.39 o 
   4   8   2     2831.18     2873.79    149.02 o 
   6   8   2     2224.01     1968.29    178.61 o 
   8   8   2     9980.93     9633.04    362.81 o 
  10   8   2     1408.43     1283.00    199.96 o 
  12   8   2       87.89       27.79    187.85 o 
  14   8   2      821.01      946.40    233.92 o 
  16   8   2      591.25     1144.09    344.03 o 
 -17   9   2     1045.12      946.56    343.46 o 
 -15   9   2       60.72     -186.62    284.16 o 
 -13   9   2      909.89      689.75    211.83 o 
 -11   9   2     2192.06     2399.22    239.95 o 
  -9   9   2     1283.77      988.51    175.94 o 
  -7   9   2     2270.52     2922.45    252.54 o 
  -5   9   2      619.29      647.75     96.80 o 
  -3   9   2     6144.02     6570.95    201.17 o 
  -1   9   2      672.93      874.22    151.57 o 
   1   9   2     2247.93     2188.81    118.89 o 
   3   9   2    16011.83    14680.09    520.05 o 
   5   9   2     4002.72     4452.14    237.39 o 
   7   9   2     3604.47     3229.42    229.06 o 
   9   9   2     2354.52     2359.73    229.94 o 
  11   9   2      215.85      328.51    249.47 o 
  13   9   2      264.16      109.70    216.84 o 
  15   9   2      232.05      175.39    257.28 o 
 -18  10   2       64.71      104.80    431.12 o 
 -16  10   2        1.05     -102.30    289.19 o 
 -14  10   2      967.62     1186.91    357.38 o 
 -12  10   2     1420.80     1642.37    234.11 o 
 -10  10   2     5650.20     6515.46    519.57 o 
  -8  10   2    12606.24    13059.11    435.33 o 
  -6  10   2    14859.91    14697.09    351.39 o 
  -4  10   2    13830.01    14311.11    337.30 o 
  -2  10   2    15426.93    15764.65    376.91 o 
   0  10   2     2888.55     3413.96    151.93 o 
   2  10   2       64.92       53.41    123.82 o 
   4  10   2      207.69       71.91    138.71 o 
   6  10   2     3128.11     3009.92    333.04 o 
   8  10   2     2727.82     2654.22    237.98 o 
  10  10   2     1918.99     2297.85    385.46 o 
  12  10   2     1448.37     2013.79    276.47 o 
  14  10   2     1260.20      781.98    281.43 o 
 -17  11   2      280.55     -148.49    353.84 o 
 -15  11   2       30.04       -6.91    370.06 o 
 -13  11   2     2308.95     2275.38    318.96 o 
 -11  11   2      746.03      478.62    322.00 o 
  -9  11   2      234.98      -19.68    168.00 o 
  -7  11   2     2765.40     2343.28    217.50 o 
  -5  11   2     1340.88     1507.96    139.67 o 
  -3  11   2    18943.39    18073.59    471.46 o 
  -1  11   2     2647.90     2727.83    179.11 o 
   1  11   2     4760.64     4440.52    215.06 o 
   3  11   2    18703.88    19009.76    535.94 o 
   5  11   2     2352.58     2460.60    224.09 o 
   7  11   2        9.95      -37.36    236.37 o 
   9  11   2     1237.27     1723.75    390.49 o 
  11  11   2      204.18       37.85    216.28 o 
  13  11   2      468.14      566.17    300.38 o 
  15  11   2        4.09      141.78    346.90 o 
 -16  12   2      531.73     1155.24    445.03 o 
 -14  12   2       99.86     -492.33    328.22 o 
 -12  12   2     1399.06     1801.79    299.93 o 
 -10  12   2     4848.94     5710.12    388.44 o 
  -8  12   2      893.94      610.09    251.61 o 
  -6  12   2     2228.76     2383.22    219.49 o 
  -4  12   2    10719.01    10290.31    334.42 o 
  -2  12   2     1222.55     1494.98    183.30 o 
   0  12   2     1469.92     1609.42    171.57 o 
   2  12   2     1272.77     1688.53    204.29 o 
   4  12   2      841.00     1496.34    207.39 o 
   6  12   2      265.39      327.75    182.00 o 
   8  12   2        6.29      308.76    224.73 o 
  10  12   2     2630.78     2973.48    300.02 o 
  12  12   2      804.88      722.27    391.07 o 
  14  12   2      398.12      133.10    341.12 o 
 -15  13   2      275.02      -46.31    407.48 o 
 -13  13   2      661.42     1009.35    470.12 o 
 -11  13   2     1380.10     1579.06    306.94 o 
  -9  13   2      204.10      538.01    239.75 o 
  -7  13   2     1379.68     2009.09    373.57 o 
  -5  13   2      292.94      407.80    232.24 o 
  -3  13   2     1515.21     1359.76    202.86 o 
  -1  13   2      101.80      138.73    151.91 o 
   1  13   2      212.97      193.98    169.00 o 
   3  13   2     3581.48     3697.89    275.33 o 
   5  13   2      868.39      709.47    206.71 o 
   7  13   2      328.46      398.13    299.33 o 
   9  13   2      675.87      829.75    286.29 o 
  11  13   2       20.08     -326.95    286.40 o 
  13  13   2       26.73     -393.59    685.70 o 
 -14  14   2       56.12     -185.33    546.41 o 
 -12  14   2       39.30      234.73    360.30 o 
 -10  14   2       59.62       18.69    254.69 o 
  -8  14   2      467.87      904.70    374.51 o 
  -6  14   2      102.58       10.47    322.96 o 
  -4  14   2       47.49       63.49    236.23 o 
  -2  14   2      134.32        8.00    184.04 o 
   0  14   2      123.52     -145.43    179.52 o 
   2  14   2      374.29      593.93    247.74 o 
   4  14   2      166.85     -145.18    193.09 o 
   6  14   2       33.36      262.02    208.11 o 
   8  14   2      192.69      886.10    335.58 o 
  10  14   2        0.47      -94.92    591.01 o 
  12  14   2        4.44     -140.46    428.30 o 
 -11  15   2     1624.28     2674.55    709.38 o 
  -9  15   2       82.25      197.79    385.90 o 
  -7  15   2      675.47      881.62    385.73 o 
  -5  15   2        1.12       86.04    344.12 o 
  -3  15   2     2271.60     1894.50    306.26 o 
  -1  15   2     1296.67     1356.42    364.06 o 
   1  15   2     2932.80     2585.09    405.78 o 
   3  15   2     6051.89     6147.91    358.96 o 
   5  15   2     1416.52      670.15    241.13 o 
   7  15   2      533.18      560.51    290.09 o 
   9  15   2      986.72     1045.82    639.41 o 
 -10  16   2      993.22     2033.87    780.48 o 
  -8  16   2      438.85     1223.97    455.11 o 
  -6  16   2     1394.42     1291.43    414.81 o 
  -4  16   2     1772.08     1433.50    427.78 o 
  -2  16   2      268.86       71.06    329.28 o 
   0  16   2      765.25      814.28    358.13 o 
   2  16   2      878.78     1005.45    528.44 o 
   4  16   2        3.03      -30.90    267.36 o 
   6  16   2        8.15     -372.17    287.92 o 
   8  16   2       11.14      347.90    345.64 o 
  -7  17   2        1.18     1339.67    651.86 o 
  -3  17   2        0.84      209.30    516.06 o 
  -1  17   2       41.30      -25.04    307.96 o 
   1  17   2       41.43      -85.98    366.91 o 
   3  17   2        6.61      477.71    643.07 o 
   5  17   2        9.74      729.35    621.51 o 
  -4  18   2      485.48      791.66    722.96 o 
  -2  18   2      319.06      914.12    493.92 o 
   0  18   2      541.73      340.31    614.32 o 
   2  18   2      402.01      587.15    614.32 o 
 -21   1   3      511.17     -154.17    390.33 o 
 -19   1   3       52.33      422.31    256.44 o 
 -17   1   3     2089.45     2091.59    258.19 o 
 -15   1   3     1670.61     1774.62    221.59 o 
 -13   1   3       18.74      -38.98    107.89 o 
 -11   1   3    10892.12    10758.50    264.03 o 
  -9   1   3    11741.89     9602.24    228.36 o 
  -7   1   3     6917.18     7810.51    197.88 o 
  -5   1   3    59186.68    55101.84    943.06 o 
  -3   1   3    17891.02    11840.10    255.63 o 
  -1   1   3    32748.91    41544.41    710.28 o 
   1   1   3    25297.55    45353.58    856.10 o 
   5   1   3    50009.50    53456.48    931.13 o 
   7   1   3     1031.64     1598.97     99.31 o 
   9   1   3     2666.25     3110.21    164.01 o 
  11   1   3     8835.14     8367.75    342.82 o 
  13   1   3       71.97      299.02    201.38 o 
  15   1   3      579.54      653.99    234.79 o 
  17   1   3      517.31      790.64    278.61 o 
  19   1   3       44.23       83.67    458.69 o 
 -20   2   3      692.42      946.96    418.31 o 
 -18   2   3      388.78      498.02    237.91 o 
 -16   2   3     6389.37     5787.28    411.75 o 
 -14   2   3    39984.49    40366.97   1254.39 o 
 -12   2   3     4275.47     4485.75    279.58 o 
 -10   2   3    50168.56    47265.49    853.07 o 
  -8   2   3    95324.20    84475.48   1446.75 o 
  -6   2   3     7313.29    10020.78    217.25 o 
  -4   2   3     5921.23     3978.01    173.55 o 
  -2   2   3    75235.81    80886.66   1487.94 o 
   0   2   3    54570.45    53581.43    909.37 o 
   2   2   3    12857.60    11963.24    239.02 o 
   4   2   3     1672.65     1808.84     82.78 o 
   6   2   3    40296.20    33733.09    618.45 o 
   8   2   3    27685.19    28689.94    791.42 o 
  10   2   3      155.08       18.64    108.61 o 
  12   2   3    17389.05    17453.53    540.43 o 
  14   2   3     2379.46     2395.48    258.93 o 
  16   2   3      346.13      282.14    247.35 o 
  18   2   3     1309.41      640.09    365.99 o 
 -21   3   3        2.72     -546.52    420.80 o 
 -19   3   3      715.67     1075.10    312.26 o 
 -17   3   3      314.76      179.06    210.40 o 
 -15   3   3     2189.08     2487.66    391.52 o 
 -13   3   3      179.94       85.04    118.99 o 
 -11   3   3     1543.42     1696.78    137.29 o 
  -9   3   3    16666.06    17448.46    364.65 o 
  -7   3   3      261.22      106.24     55.62 o 
  -5   3   3    40986.47    41865.98    733.14 o 
  -3   3   3    33500.35    39012.44    750.76 o 
  -1   3   3    10874.46     9802.21    195.74 o 
   1   3   3     7800.49     7291.28    185.26 o 
   3   3   3     5179.99     5930.87    164.21 o 
   5   3   3     8512.70     7766.94    275.70 o 
   7   3   3      167.37      209.24     63.88 o 
   9   3   3       49.81       58.97    104.46 o 
  11   3   3     2475.57     2698.18    192.11 o 
  13   3   3      139.99      131.46    225.20 o 
  15   3   3     1279.22     1069.74    254.70 o 
  17   3   3      114.63      212.26    381.72 o 
 -20   4   3       12.64      214.17    332.68 o 
 -18   4   3      771.94      343.00    288.42 o 
 -16   4   3      885.94      802.93    267.04 o 
 -14   4   3     5412.08     5105.61    248.16 o 
 -12   4   3    12834.55    12511.56    353.40 o 
 -10   4   3    17458.73    16293.98    352.49 o 
  -8   4   3    25281.16    25514.40    490.14 o 
  -6   4   3    51303.38    55301.29   1050.46 o 
  -4   4   3    23447.89    29214.56    527.15 o 
  -2   4   3    13147.47    13288.85    260.81 o 
   0   4   3      153.84      202.47     49.35 o 
   2   4   3     1613.81     2096.52     80.97 o 
   4   4   3     9665.16    11898.32    257.46 o 
   6   4   3    35052.97    37940.44    693.93 o 
   8   4   3    31511.93    32448.59    924.97 o 
  10   4   3     6695.18     6997.65    267.48 o 
  12   4   3     4196.98     4166.48    238.26 o 
  14   4   3     3889.19     3788.79    358.72 o 
  16   4   3      257.63      353.72    392.63 o 
  18   4   3       60.19     -515.83    343.89 o 
 -21   5   3      575.39      505.35    548.69 o 
 -19   5   3       14.28      123.10    492.74 o 
 -17   5   3     3650.27     2845.68    359.07 o 
 -15   5   3     3398.51     3153.61    265.35 o 
 -13   5   3      705.01      680.91    145.69 o 
 -11   5   3    10989.16    10738.75    539.00 o 
  -9   5   3    15281.32    14103.16    314.83 o 
  -7   5   3    10088.26    11237.64    253.39 o 
  -5   5   3    14402.59    14135.46    291.00 o 
  -3   5   3    11655.30     6685.43    163.18 o 
  -1   5   3    14928.87    14798.58    291.84 o 
   1   5   3     4537.39     2853.34    116.72 o 
   3   5   3      102.07      169.95     49.02 o 
   5   5   3    17977.96    16994.21    353.40 o 
   7   5   3      376.35      562.44    113.51 o 
   9   5   3      233.75      299.90    120.16 o 
  11   5   3     3112.29     3552.12    299.10 o 
  13   5   3        9.88      254.53    227.09 o 
  15   5   3       63.62       81.21    265.96 o 
  17   5   3        7.80       91.03    339.77 o 
 -20   6   3      144.86      307.65    384.13 o 
 -18   6   3      449.93       50.19    359.10 o 
 -16   6   3      562.47      520.76    225.95 o 
 -14   6   3     4472.63     5021.12    302.34 o 
 -12   6   3      281.04      464.23    136.65 o 
 -10   6   3     4834.95     5368.38    349.25 o 
  -8   6   3    22354.05    18302.67    412.71 o 
  -6   6   3     4153.33     3762.75    145.48 o 
  -4   6   3      147.21      390.25     67.82 o 
  -2   6   3     1468.83      908.86     70.05 o 
   0   6   3    31795.71    24688.92    461.25 o 
   2   6   3     3822.50     3077.88    108.74 o 
   4   6   3     4673.47     5954.78    173.18 o 
   6   6   3    17575.58    14014.28    567.34 o 
   8   6   3     2666.11     2903.81    183.01 o 
  10   6   3      696.53     1075.66    186.51 o 
  12   6   3     3274.12     3515.99    267.36 o 
  14   6   3      319.94      448.53    279.27 o 
  16   6   3      196.87      -80.92    297.59 o 
 -19   7   3     1837.85     1807.88    418.39 o 
 -17   7   3     1315.12     1041.67    261.45 o 
 -15   7   3      615.70      321.53    334.15 o 
 -13   7   3     4936.96     4847.87    298.64 o 
 -11   7   3        5.59     -170.98    168.65 o 
  -9   7   3     1047.86      927.65    258.28 o 
  -7   7   3     1400.69     1167.28     97.58 o 
  -5   7   3     3066.66     3880.41    151.05 o 
  -3   7   3    25079.10    26403.99    545.48 o 
   1   7   3     2468.31     2374.88    102.88 o 
   3   7   3     9276.16     9459.44    283.92 o 
   5   7   3      477.60      881.62    105.29 o 
   7   7   3     1582.66     1286.09    164.61 o 
   9   7   3      978.44     1053.70    183.19 o 
  11   7   3      287.92      305.56    189.83 o 
  13   7   3       26.93      136.96    203.80 o 
  15   7   3       43.72     -134.55    329.59 o 
  17   7   3      383.99      135.70    350.72 o 
 -18   8   3        1.32     -226.03    323.20 o 
 -16   8   3     1249.79     1525.21    270.42 o 
 -14   8   3     3223.70     3423.27    319.97 o 
 -12   8   3     4032.51     4611.05    291.92 o 
 -10   8   3    19840.04    21631.25    697.90 o 
  -8   8   3    38669.50    39937.23    828.64 o 
  -6   8   3    13365.30    15076.91    337.22 o 
  -4   8   3    10944.53    10325.35    252.31 o 
  -2   8   3     6974.64     8521.30    259.43 o 
   0   8   3      173.49      179.45    132.02 o 
   2   8   3     6219.13     5890.63    176.87 o 
   4   8   3    11054.64    11473.45    348.79 o 
   6   8   3    18357.87    18276.34    516.88 o 
   8   8   3    14994.26    14857.77    476.58 o 
  10   8   3    13750.32    13589.53    474.90 o 
  12   8   3     6062.99     5804.74    344.19 o 
  14   8   3     2771.65     2624.66    293.34 o 
  16   8   3      276.11       -7.01    314.46 o 
 -19   9   3       50.62     -383.45    587.95 o 
 -17   9   3      235.58      310.93    301.60 o 
 -15   9   3      110.95      233.31    360.90 o 
 -13   9   3      560.67      660.87    217.38 o 
 -11   9   3     1925.48     1953.35    268.68 o 
  -9   9   3       84.13       40.82    151.16 o 
  -7   9   3      979.34     1026.24    130.09 o 
  -5   9   3     1651.02     1666.81    118.51 o 
  -3   9   3     4172.90     3915.47    186.38 o 
  -1   9   3      864.19      944.94     96.92 o 
   1   9   3     7722.88     7700.11    251.23 o 
   3   9   3     4414.69     4310.77    266.96 o 
   5   9   3     2100.31     1752.95    188.92 o 
   7   9   3      347.81      440.57    157.86 o 
   9   9   3     1231.32     1092.58    199.13 o 
  11   9   3     2830.39     3459.98    321.47 o 
  13   9   3       22.60        7.77    219.30 o 
  15   9   3       55.89      120.86    320.44 o 
 -18  10   3      589.37      903.02    392.14 o 
 -16  10   3       39.37      263.86    299.48 o 
 -14  10   3      292.07      638.83    242.30 o 
 -12  10   3     3634.95     3631.13    582.09 o 
 -10  10   3     4225.52     4054.97    323.26 o 
  -8  10   3      574.26      697.78    170.07 o 
  -6  10   3     5636.79     6467.72    274.22 o 
  -4  10   3     2222.92     2426.64    144.40 o 
  -2  10   3      508.22      572.07    111.25 o 
   0  10   3     3703.84     3796.53    202.47 o 
   2  10   3       94.44      -25.16    113.54 o 
   4  10   3     6187.03     6287.15    411.81 o 
   6  10   3      256.34      140.02    163.45 o 
   8  10   3       12.10      265.34    243.14 o 
  10  10   3     3095.32     3175.95    280.74 o 
  12  10   3      947.58      771.16    237.68 o 
  14  10   3      359.05      284.10    267.74 o 
 -17  11   3     1059.41      941.43    415.28 o 
 -15  11   3     1499.49     1043.63    331.80 o 
 -13  11   3     3536.13     4103.40    375.23 o 
 -11  11   3      745.98      869.12    333.09 o 
  -9  11   3      345.29      469.30    183.01 o 
  -7  11   3     2529.57     2603.32    221.44 o 
  -5  11   3     1761.24     1905.31    166.70 o 
  -3  11   3     1847.68     1572.51    204.97 o 
  -1  11   3       67.49     -145.91    125.86 o 
   1  11   3     4422.90     4744.79    349.62 o 
   3  11   3     1527.55     2091.48    294.74 o 
   5  11   3      535.29      316.11    171.02 o 
   7  11   3     3808.37     3502.39    303.71 o 
   9  11   3      496.43      467.65    209.43 o 
  11  11   3       15.60      254.22    231.19 o 
  13  11   3       62.67     -378.54    255.32 o 
 -16  12   3      267.06      242.34    353.37 o 
 -14  12   3      413.82      519.29    532.87 o 
 -12  12   3      515.44     1140.03    398.63 o 
 -10  12   3     2433.57     2580.31    311.09 o 
  -8  12   3     3525.07     4088.45    281.94 o 
  -6  12   3      379.37      397.16    175.35 o 
  -4  12   3     5408.60     6158.28    352.93 o 
  -2  12   3     1727.29     1488.19    237.10 o 
   0  12   3      374.13      379.52    148.65 o 
   2  12   3       26.75       58.19    154.03 o 
   4  12   3      846.52     1294.98    216.98 o 
   6  12   3     4052.65     4347.84    296.51 o 
   8  12   3     1235.78     1199.16    234.73 o 
  10  12   3     1307.26     1284.72    369.32 o 
  12  12   3      800.13      832.50    293.83 o 
 -15  13   3      146.42      720.11    367.11 o 
 -13  13   3     1642.09     2394.23    368.54 o 
 -11  13   3       15.17      172.84    312.75 o 
  -9  13   3        8.25      371.47    303.95 o 
  -7  13   3      543.06      614.56    311.52 o 
  -5  13   3     1077.64     1379.23    256.24 o 
  -3  13   3     3279.48     3027.38    301.29 o 
  -1  13   3        9.00     -144.14    205.93 o 
   1  13   3     1340.15     1578.47    196.36 o 
   3  13   3     2401.64     2386.12    300.16 o 
   5  13   3      144.99       88.49    254.76 o 
   7  13   3      681.36      667.49    221.93 o 
   9  13   3      452.15      700.04    255.76 o 
  11  13   3      161.35      410.44    325.22 o 
 -14  14   3      317.69     -355.49    520.85 o 
 -12  14   3     2637.86     2645.50    392.03 o 
 -10  14   3     2462.23     1223.04    601.53 o 
  -6  14   3     3946.95     4316.18    698.99 o 
  -4  14   3     1587.32     1895.11    406.22 o 
  -2  14   3       18.75       60.51    186.59 o 
   0  14   3     1064.55     1862.05    243.92 o 
   2  14   3       66.51       98.24    234.61 o 
   4  14   3     1594.01     2244.64    281.49 o 
   6  14   3      105.67      152.74    218.73 o 
   8  14   3      563.51      645.78    255.10 o 
  10  14   3     1570.67     1057.58    361.51 o 
 -11  15   3      310.14      410.12    482.63 o 
  -9  15   3       46.37      286.79    582.36 o 
  -7  15   3      405.88      591.95    544.82 o 
  -3  15   3       39.76       83.37    263.70 o 
  -1  15   3       64.23      136.97    221.13 o 
   1  15   3      452.52      601.82    269.74 o 
   3  15   3      826.10      957.80    273.54 o 
   5  15   3      191.46      301.81    229.59 o 
   7  15   3      388.83      241.50    294.37 o 
   9  15   3      279.26      386.17    367.02 o 
 -10  16   3      194.47      527.95    503.41 o 
  -8  16   3      188.56     -411.91    917.88 o 
  -6  16   3      520.70     1898.87    647.87 o 
  -4  16   3       12.45       70.40    358.26 o 
  -2  16   3       93.72      -30.06    292.63 o 
   0  16   3        4.55      -70.91    262.16 o 
   2  16   3       11.35     -271.86    242.35 o 
   4  16   3       25.87      303.54    286.33 o 
   6  16   3        0.26       85.97    312.58 o 
   8  16   3       23.21       34.97    443.40 o 
  -7  17   3        3.82      -96.55    461.97 o 
  -5  17   3      453.74      731.16    552.01 o 
  -3  17   3      771.01      452.94    426.13 o 
  -1  17   3      324.80     -152.43    356.35 o 
   1  17   3     1153.04      863.56    411.79 o 
   3  17   3     1623.60     1005.00    435.03 o 
   5  17   3      347.74      169.36    520.85 o 
  -2  18   3       45.97     -879.53    586.36 o 
   0  18   3      197.39       87.17    438.24 o 
 -22   0   4      626.92     -352.29    662.25 o 
 -20   0   4      268.15     -399.37    335.41 o 
 -18   0   4      269.93       28.13    298.22 o 
 -16   0   4    16322.31    17186.95    768.01 o 
 -14   0   4    23078.90    21668.88    841.45 o 
 -12   0   4     4485.88     4440.43    374.42 o 
 -10   0   4    97630.33    96221.12   2336.27 o 
  -8   0   4    27301.50    25428.64    680.73 o 
  -6   0   4    13441.90     9234.84    292.35 o 
  -4   0   4     3544.68     3600.42    169.65 o 
  -2   0   4      544.46     1060.88     82.59 o 
   0   0   4   706938.75   795945.88  18459.81 o 
   2   0   4    26050.42    33061.19   1243.01 o 
   4   0   4    77323.62    76761.66   1857.41 o 
   6   0   4   170110.78   173677.03   4115.93 o 
   8   0   4    15946.31    15041.76    479.18 o 
  10   0   4     4343.14     4329.11    365.12 o 
  12   0   4    12832.98    11791.37    782.47 o 
  14   0   4       19.51     -448.37    357.09 o 
  16   0   4        2.82     -177.32    332.32 o 
  18   0   4      141.84      808.56    589.95 o 
 -21   1   4       91.10     -251.27    574.58 o 
 -19   1   4       56.08     -182.04    315.36 o 
 -17   1   4     1815.64     2297.94    261.34 o 
 -15   1   4        9.67       23.76    169.64 o 
 -13   1   4       38.43      -48.34     98.95 o 
 -11   1   4    13378.43    10517.72    263.94 o 
  -9   1   4     5263.96     5073.46    172.13 o 
  -7   1   4     1595.61     1657.66     86.63 o 
  -5   1   4    21547.49    13699.80    274.05 o 
  -1   1   4     7537.06    12393.81    245.75 o 
   3   1   4    10155.66     9131.29    205.53 o 
   5   1   4     8882.62     8637.66    211.68 o 
   7   1   4      396.07      364.85     87.53 o 
   9   1   4     4277.80     4132.01    195.13 o 
  11   1   4     2554.44     2314.34    249.40 o 
  13   1   4      189.04     -267.18    188.43 o 
  15   1   4       34.26      -11.64    236.47 o 
  17   1   4       47.19      296.97    346.41 o 
 -22   2   4       26.70      256.16    662.65 o 
 -20   2   4       43.08      559.13    321.02 o 
 -18   2   4      250.77       49.72    272.98 o 
 -16   2   4       40.91       81.59    186.63 o 
 -14   2   4     1972.85     1877.80    201.74 o 
 -12   2   4     3043.03     3450.68    187.80 o 
 -10   2   4      286.31      282.52     82.40 o 
  -8   2   4     2848.02     3563.91    128.55 o 
  -6   2   4     4443.31     4812.49    136.69 o 
  -4   2   4       89.67       92.38     50.09 o 
  -2   2   4     1530.08     1090.58     76.43 o 
   0   2   4    21031.99    26193.61    473.06 o 
   2   2   4     8483.75     7524.11    175.81 o 
   4   2   4     8565.08     8564.49    206.61 o 
   6   2   4     4092.63     3562.28    167.79 o 
   8   2   4     3881.85     4096.84    187.68 o 
  10   2   4     5725.96     5986.78    247.13 o 
  12   2   4     1405.98     1247.54    266.08 o 
  14   2   4      119.86      171.70    212.38 o 
  16   2   4      588.13      349.20    438.69 o 
  18   2   4       34.08     -148.03    422.59 o 
 -21   3   4      301.62      343.78    477.44 o 
 -19   3   4      471.44      350.98    304.48 o 
 -17   3   4     7484.06     7785.94    471.60 o 
 -15   3   4       22.81      -53.33    143.01 o 
 -13   3   4     1179.00     1047.49    145.77 o 
 -11   3   4    26771.12    24585.90    499.28 o 
  -9   3   4      413.08      234.37     75.91 o 
  -5   3   4    27631.91    17540.62    383.95 o 
  -3   3   4    12235.42    17588.73    373.52 o 
  -1   3   4    19292.11    28471.36    508.95 o 
   3   3   4    12179.83    13004.52    274.87 o 
   5   3   4    35950.03    36618.60    671.76 o 
   7   3   4       11.08       80.75     89.41 o 
   9   3   4     3618.71     3735.02    206.22 o 
  11   3   4     5229.06     5901.84    343.74 o 
  13   3   4      221.40      -93.31    221.99 o 
  15   3   4      653.46      309.92    292.60 o 
  17   3   4        9.90      550.14    353.67 o 
 -20   4   4      248.92      469.48    342.85 o 
 -18   4   4        4.06      -62.29    262.57 o 
 -16   4   4    11370.66    10506.39    431.82 o 
 -14   4   4    15545.11    15334.87    610.59 o 
 -12   4   4     1643.17     2107.14    161.75 o 
 -10   4   4    41789.09    39252.36    729.41 o 
  -8   4   4    19719.87    20349.21    408.52 o 
  -6   4   4      259.73      241.23     52.66 o 
  -4   4   4     5301.23     4045.52    140.58 o 
  -2   4   4     1968.08     1355.76     64.14 o 
   0   4   4    77774.28    74191.90   1390.68 o 
   2   4   4     8366.14     9408.95    255.08 o 
   4   4   4    29174.63    28837.25    542.16 o 
   6   4   4    48280.54    44410.73    808.68 o 
   8   4   4     3382.36     4041.78    198.26 o 
  10   4   4     2100.11     2062.05    181.47 o 
  12   4   4     4361.47     4024.06    340.79 o 
  14   4   4      480.15      900.53    288.97 o 
  16   4   4      221.47      509.50    326.72 o 
 -21   5   4      209.05       61.80    395.88 o 
 -19   5   4      963.94      573.63    335.31 o 
 -17   5   4       28.59      101.63    325.60 o 
 -15   5   4      785.28      551.10    199.24 o 
 -13   5   4     1636.31     1954.06    212.57 o 
 -11   5   4     5288.05     5990.13    243.29 o 
  -9   5   4      365.02      266.96     80.48 o 
  -7   5   4     1000.41      671.42     74.20 o 
  -5   5   4    45847.04    50016.18    879.31 o 
  -3   5   4     7038.94    10136.56    222.04 o 
  -1   5   4      590.80      742.11     74.19 o 
   1   5   4    14994.11    16560.26    371.69 o 
   3   5   4        5.77      113.03     72.05 o 
   5   5   4     4351.71     4399.67    157.90 o 
   7   5   4     1813.95     2053.75    158.02 o 
   9   5   4        2.06      121.32    149.69 o 
  11   5   4     2231.20     2082.05    263.66 o 
  13   5   4       19.88      168.78    251.60 o 
  15   5   4       99.50       79.46    295.42 o 
  17   5   4       72.38      557.53    404.71 o 
 -20   6   4      124.81       -3.00    385.38 o 
 -18   6   4     1103.64     1067.09    434.05 o 
 -16   6   4     5244.17     4732.50    331.22 o 
 -14   6   4     6470.57     6902.86    443.57 o 
 -12   6   4     7477.39     7806.33    552.65 o 
 -10   6   4    20247.48    18711.00    751.87 o 
  -8   6   4    10171.73    10758.12    260.69 o 
  -6   6   4     5311.50     5836.53    169.71 o 
  -4   6   4     8926.86    12445.54    269.93 o 
  -2   6   4     2498.89     2652.63    105.58 o 
   0   6   4     4520.86     3183.40    137.84 o 
   2   6   4    13276.32    12899.80    322.09 o 
   4   6   4    15251.36    15329.67    382.67 o 
   6   6   4    17996.63    16472.13    474.47 o 
   8   6   4    13167.13    13704.68    437.59 o 
  10   6   4     5833.86     5797.55    310.66 o 
  12   6   4     4889.92     4774.07    348.56 o 
  14   6   4      980.53      934.34    303.26 o 
  16   6   4      217.49     -203.88    321.26 o 
 -19   7   4      112.96      172.08    343.03 o 
 -17   7   4     3387.54     3910.58    404.14 o 
 -15   7   4      533.67      834.14    222.57 o 
 -13   7   4       15.30     -130.65    174.82 o 
 -11   7   4     8882.42     9234.64    363.41 o 
  -9   7   4      236.94      266.76    104.95 o 
  -7   7   4       75.42       78.39     73.27 o 
  -5   7   4    14429.58    14449.88    315.72 o 
  -3   7   4      429.23      665.07     80.67 o 
  -1   7   4    19513.38    19678.34    398.40 o 
   1   7   4     3486.11     3864.49    179.86 o 
   3   7   4    10077.81     9116.10    404.42 o 
   5   7   4    18088.62    16539.26    547.98 o 
   7   7   4      378.00      563.87    163.24 o 
   9   7   4     1986.79     2358.90    226.43 o 
  11   7   4     2385.09     2543.38    301.01 o 
  13   7   4      156.93       36.03    217.73 o 
  15   7   4        8.23      -60.03    314.92 o 
 -20   8   4       71.69     -102.23    546.86 o 
 -18   8   4      779.33      745.58    293.26 o 
 -16   8   4      625.74      917.05    249.85 o 
 -14   8   4       80.98      161.64    236.64 o 
 -12   8   4     1148.34     1215.21    205.21 o 
 -10   8   4      281.08      297.07    160.07 o 
  -8   8   4      647.46      628.93    131.12 o 
  -6   8   4     3175.99     3083.02    140.47 o 
  -4   8   4     5628.88     6053.35    187.67 o 
  -2   8   4        0.04      -42.98     67.30 o 
   0   8   4     8846.88     7261.79    236.12 o 
   2   8   4      374.70      419.03    108.31 o 
   4   8   4      463.72      455.29    155.51 o 
   6   8   4     3024.15     3196.33    231.01 o 
   8   8   4      662.00     1058.96    295.66 o 
  10   8   4       37.01     -211.23    195.44 o 
  12   8   4       65.61       93.88    214.22 o 
  14   8   4      755.24      603.67    315.58 o 
  16   8   4      236.03     -199.71    593.55 o 
 -19   9   4     1190.24     1338.82    523.35 o 
 -17   9   4      310.92      428.38    265.81 o 
 -15   9   4     1161.63      883.51    249.29 o 
 -13   9   4     2043.29     2957.16    283.47 o 
 -11   9   4     1070.05     1039.13    201.50 o 
  -9   9   4       54.37      -20.86    151.39 o 
  -7   9   4      294.94      231.47    141.54 o 
  -5   9   4     7695.01     7252.85    272.48 o 
  -3   9   4     5375.21     5260.58    220.36 o 
  -1   9   4     3917.59     4589.78    197.40 o 
   1   9   4    15299.41    13912.99    369.53 o 
   3   9   4     5677.87     5499.86    226.57 o 
   5   9   4     1356.22     1429.35    187.08 o 
   7   9   4     4384.10     4794.07    287.77 o 
   9   9   4      195.78      254.36    196.20 o 
  11   9   4      749.01      997.89    238.08 o 
  13   9   4        2.33      154.87    242.20 o 
  15   9   4       49.32      109.26    346.84 o 
 -18  10   4      409.00      412.35    348.25 o 
 -16  10   4     2734.47     3087.02    337.57 o 
 -14  10   4     1776.55     2007.62    276.36 o 
 -12  10   4     4015.65     3765.43    301.17 o 
 -10  10   4     7303.42     6862.36    463.82 o 
  -8  10   4     3178.61     3297.33    242.31 o 
  -6  10   4       96.75       62.10    114.38 o 
  -4  10   4     1866.02     1472.94    176.43 o 
  -2  10   4      611.71      440.54    137.12 o 
   0  10   4     2411.82     2498.04    171.80 o 
   2  10   4     3024.60     3448.09    194.83 o 
   4  10   4     3652.46     3991.29    297.25 o 
   6  10   4     8094.67     9013.95    379.76 o 
   8  10   4     2284.21     2682.37    265.44 o 
  10  10   4     1139.85     1518.97    251.74 o 
  12  10   4     1019.89      703.53    257.38 o 
  14  10   4      282.94      164.77    288.91 o 
 -17  11   4       98.67      576.52    364.34 o 
 -15  11   4       46.91      306.08    294.75 o 
 -13  11   4      182.70      180.27    247.06 o 
 -11  11   4     2508.72     2408.41    271.02 o 
  -9  11   4      442.92      388.23    187.32 o 
  -7  11   4      224.25      292.72    143.92 o 
  -5  11   4     4394.76     5001.80    277.64 o 
  -3  11   4     2648.83     2500.69    217.25 o 
  -1  11   4       46.58     -125.87    119.40 o 
   1  11   4     4829.47     4976.06    335.52 o 
   3  11   4      117.27       55.14    184.83 o 
   5  11   4       76.54      183.83    176.33 o 
   7  11   4      303.12      340.76    218.50 o 
   9  11   4      571.69      420.93    236.12 o 
  11  11   4      876.06      602.93    304.29 o 
  13  11   4        7.52      -53.59    287.84 o 
 -16  12   4      463.65      546.93    369.04 o 
 -14  12   4     1496.63     1234.60    333.55 o 
 -12  12   4     6022.58     5472.45    365.28 o 
 -10  12   4      796.78      461.33    218.41 o 
  -8  12   4     2002.88     1971.10    294.42 o 
  -6  12   4     4685.78     5043.75    298.76 o 
  -4  12   4     2127.43     2372.07    258.80 o 
  -2  12   4       41.57      -67.14    158.07 o 
   0  12   4     1821.06     1951.23    245.92 o 
   2  12   4     1983.02     2323.18    239.22 o 
   4  12   4     4962.60     5474.08    323.62 o 
   6  12   4      234.55      197.51    200.07 o 
   8  12   4     1615.62     1879.00    268.66 o 
  10  12   4     1232.27     1220.94    322.94 o 
  12  12   4       53.48     -205.80    294.17 o 
 -15  13   4       85.93       88.58    367.56 o 
 -13  13   4      382.53      516.69    303.20 o 
 -11  13   4       55.70      787.01    375.27 o 
  -9  13   4       15.51      -15.00    264.53 o 
  -7  13   4      106.32      133.13    240.10 o 
  -5  13   4      137.17       16.83    232.90 o 
  -3  13   4      507.23      397.74    195.67 o 
  -1  13   4      900.43      630.26    199.42 o 
   1  13   4     1651.48     1648.14    230.58 o 
   3  13   4     1497.90     1658.10    290.52 o 
   5  13   4     1029.88      980.13    234.30 o 
   7  13   4      626.77      735.43    270.16 o 
   9  13   4       16.37     -124.82    246.00 o 
  11  13   4        2.00      138.18    304.66 o 
 -14  14   4        0.70     -107.99    449.18 o 
 -12  14   4       17.76      148.29    530.84 o 
 -10  14   4      257.15     -131.60    385.26 o 
  -8  14   4       28.79     -155.93    359.36 o 
  -6  14   4      377.49      180.52    269.66 o 
  -4  14   4      164.83     -129.11    197.98 o 
  -2  14   4     1817.17     1712.05    240.67 o 
   0  14   4     1171.19     1270.06    295.29 o 
   2  14   4      662.01      484.46    258.85 o 
   4  14   4      262.21      387.76    228.17 o 
   6  14   4       57.56      253.98    228.39 o 
   8  14   4       66.04      294.52    294.21 o 
  10  14   4       97.50       88.59    321.84 o 
 -11  15   4      233.15      569.83    469.37 o 
  -9  15   4       71.48     -114.71    714.57 o 
  -7  15   4      553.41     -112.59    420.19 o 
  -5  15   4     3480.33     3237.85    362.06 o 
  -3  15   4     2211.61     1839.04    270.71 o 
  -1  15   4     1383.61     1122.25    254.86 o 
   1  15   4     3408.27     3560.15    367.92 o 
   3  15   4      649.69      239.38    295.74 o 
   5  15   4      104.61      -30.52    277.69 o 
   7  15   4      254.05      303.90    286.56 o 
   9  15   4       15.48      704.78    534.83 o 
 -10  16   4      657.52     1077.61    631.89 o 
  -8  16   4      269.41      -79.37    601.13 o 
  -6  16   4      907.93     1587.91    466.35 o 
  -4  16   4        3.56      181.87    373.31 o 
  -2  16   4      307.95      341.80    281.69 o 
   0  16   4      126.76      231.45    285.41 o 
   2  16   4     1424.18     1456.74    419.27 o 
   4  16   4     1191.95      971.06    328.55 o 
   6  16   4      379.94      164.89    330.65 o 
  -7  17   4      432.04     -607.65    472.07 o 
  -5  17   4       71.60     -420.15    440.87 o 
  -3  17   4       29.06      -85.30    406.42 o 
  -1  17   4       56.61     -134.87    372.33 o 
   1  17   4        0.66      -82.71    401.37 o 
   3  17   4        1.69      123.98    356.40 o 
 -21   1   5       95.82     -158.43    459.34 o 
 -19   1   5     1438.46     1344.23    327.57 o 
 -17   1   5     5297.71     5192.24    326.28 o 
 -15   1   5      750.33      441.09    160.40 o 
 -13   1   5     1196.74      972.82    160.23 o 
 -11   1   5     7927.82     6362.76    215.06 o 
  -9   1   5     3670.61     3976.04    145.97 o 
  -3   1   5    33254.76    33922.71    606.59 o 
  -1   1   5      155.69      294.05     53.51 o 
   1   1   5      623.96      824.00     70.14 o 
   3   1   5    59282.38    61698.98   1074.30 o 
   5   1   5    22529.28    25887.64    502.36 o 
   7   1   5        1.22        0.62     78.85 o 
   9   1   5     3572.59     4188.99    210.64 o 
  11   1   5       55.38      276.44    176.02 o 
  13   1   5      832.76      511.38    233.09 o 
  15   1   5       93.67     -398.97    283.80 o 
  17   1   5      412.53      194.76    379.40 o 
 -22   2   5     1300.23     1682.38    751.72 o 
 -20   2   5      194.09      241.18    558.30 o 
 -18   2   5     2372.48     2062.47    368.90 o 
 -16   2   5    16501.42    17440.90    653.28 o 
 -14   2   5    10013.13    10796.25    341.29 o 
 -12   2   5     8180.77     8737.31    249.80 o 
 -10   2   5    55928.55    57664.86   1028.24 o 
  -8   2   5     2165.50     1292.85     89.51 o 
  -6   2   5     8715.39     5375.45    149.59 o 
  -4   2   5     1313.97     1786.22     91.23 o 
  -2   2   5   115613.24   102640.79   1728.76 o 
   0   2   5   129442.22   131526.64   2203.44 o 
   2   2   5     7745.79     8553.00    206.31 o 
   4   2   5    68020.53    63135.77   1104.97 o 
   6   2   5    24913.69    25722.12    506.39 o 
   8   2   5      962.76     1142.74    139.79 o 
  10   2   5     5138.67     5075.32    289.53 o 
  12   2   5     1443.43     1312.57    232.98 o 
  14   2   5     1153.44     1268.77    305.18 o 
  16   2   5       62.08      252.95    343.62 o 
 -21   3   5      256.05     -171.74    337.42 o 
 -19   3   5       20.71     -240.32    269.60 o 
 -17   3   5      289.42      349.17    257.29 o 
 -15   3   5     7877.63     8268.46    362.36 o 
 -13   3   5     1057.36      773.10    139.97 o 
 -11   3   5     4196.15     3929.63    166.34 o 
  -9   3   5     1733.05     1350.03    110.09 o 
  -7   3   5     2781.07     2914.98    212.45 o 
  -5   3   5     8909.23     8116.47    226.14 o 
  -1   3   5      158.58      229.34     47.13 o 
   1   3   5     2072.28     2457.80    184.05 o 
   3   3   5    11852.69    10378.53    245.21 o 
   5   3   5     6498.74     7818.37    215.11 o 
   7   3   5       41.67      114.49    101.50 o 
   9   3   5     3174.01     3402.20    200.85 o 
  11   3   5       13.81       89.47    217.83 o 
  13   3   5       42.63     -334.05    244.48 o 
  15   3   5      559.78      896.00    324.74 o 
  17   3   5      202.00       45.58    442.42 o 
 -22   4   5      402.49       42.50    698.99 o 
 -20   4   5      577.51      644.56    406.30 o 
 -18   4   5     2225.98     2108.21    341.37 o 
 -16   4   5     5539.65     5776.19    487.16 o 
 -14   4   5      822.70     1083.42    200.38 o 
 -12   4   5     7191.31     6805.65    301.90 o 
 -10   4   5     7736.26     8782.20    237.49 o 
  -8   4   5     2691.61     2700.58    119.74 o 
  -6   4   5     3754.23     3517.24    151.09 o 
  -4   4   5      386.91      130.66     65.28 o 
  -2   4   5     7862.84     6826.89    166.05 o 
   0   4   5    10300.50     7793.08    220.21 o 
   2   4   5     9939.53    10514.81    312.07 o 
   4   4   5    12283.49    11346.92    268.88 o 
   6   4   5     3160.20     2501.10    157.52 o 
   8   4   5     3714.22     3263.67    226.40 o 
  10   4   5     2899.67     2712.43    359.15 o 
  12   4   5      184.52       85.75    260.53 o 
  14   4   5        0.99      -19.85    272.57 o 
  16   4   5       15.59      -14.17    383.97 o 
 -21   5   5      120.13       44.17    385.75 o 
 -19   5   5     1317.53     1480.41    475.40 o 
 -17   5   5     1903.04     2768.46    417.63 o 
 -15   5   5       46.74      154.30    193.60 o 
 -13   5   5     3025.66     3256.76    355.71 o 
 -11   5   5     2391.34     2262.75    163.86 o 
  -9   5   5     3605.12     3397.57    173.85 o 
  -7   5   5      361.96      852.85    124.27 o 
  -3   5   5    30497.92    32514.88    593.29 o 
  -1   5   5    17455.37    17718.06    396.32 o 
   1   5   5     5079.76     5596.63    191.64 o 
   3   5   5    33336.66    30801.43    648.76 o 
   5   5   5     9264.25     8842.64    272.85 o 
   7   5   5      199.65      114.03    141.35 o 
   9   5   5     4212.91     4089.43    263.70 o 
  11   5   5       98.45       -4.01    184.15 o 
  13   5   5     1418.90      731.15    297.42 o 
  15   5   5       30.39      475.97    339.52 o 
 -20   6   5      168.34      549.72    374.78 o 
 -18   6   5        2.08      -19.40    239.46 o 
 -16   6   5     4231.48     5360.34    341.76 o 
 -14   6   5       45.57     -259.39    172.93 o 
 -12   6   5      312.10      593.91    173.41 o 
 -10   6   5     8051.06     8018.48    272.17 o 
  -8   6   5     5829.67     5740.86    213.54 o 
  -6   6   5    10888.92    10686.34    291.59 o 
  -4   6   5     4585.66     4410.64    167.20 o 
  -2   6   5    19283.67    21637.69    419.34 o 
   0   6   5    31923.08    30624.69    636.60 o 
   4   6   5    10879.12    12618.96    433.89 o 
   6   6   5     4607.01     5561.98    268.07 o 
   8   6   5     1052.68     1154.80    190.01 o 
  10   6   5      341.69      619.21    200.23 o 
  12   6   5      360.09      261.54    254.71 o 
  14   6   5      251.02      646.96    318.32 o 
  16   6   5        4.83     -563.83    408.59 o 
 -19   7   5     1127.61      498.33    345.60 o 
 -17   7   5       67.04      255.47    271.66 o 
 -15   7   5     2515.26     3016.37    356.72 o 
 -13   7   5      129.70     -119.84    259.78 o 
 -11   7   5     2948.34     3543.59    245.35 o 
  -9   7   5     1104.29     1405.28    167.61 o 
  -7   7   5     8610.79    10443.67    430.55 o 
  -5   7   5    17979.74    19110.25    457.17 o 
  -3   7   5     3256.95     4152.03    144.58 o 
  -1   7   5    16319.16    19204.88    440.88 o 
   1   7   5    14012.11    14333.94    362.46 o 
   3   7   5      557.33      513.24    113.21 o 
   5   7   5      355.22      262.09    144.31 o 
   7   7   5      990.99      860.78    185.92 o 
   9   7   5      875.26      801.53    205.93 o 
  11   7   5      435.76      193.39    203.15 o 
  13   7   5       74.37      116.66    274.29 o 
  15   7   5      550.58      716.20    351.28 o 
 -20   8   5      808.94      758.23    415.29 o 
 -18   8   5     1218.25      680.18    284.98 o 
 -16   8   5     3515.17     3531.28    317.86 o 
 -14   8   5     1194.14     1178.20    243.27 o 
 -12   8   5     3234.51     2841.99    256.06 o 
 -10   8   5      223.92      -31.77    156.24 o 
  -8   8   5      166.13      220.12    135.53 o 
  -6   8   5      241.91      469.01    108.53 o 
  -4   8   5     4794.07     5065.58    183.47 o 
  -2   8   5    19868.65    20811.44    618.33 o 
   0   8   5    15111.78    15245.88    383.93 o 
   2   8   5    13713.16    13896.69    370.27 o 
   4   8   5    22806.53    23394.56   1101.44 o 
   6   8   5    13049.14    13748.87    456.42 o 
   8   8   5     2197.52     2266.49    242.91 o 
  10   8   5     1855.20     1493.29    246.22 o 
  12   8   5     1193.93      630.47    242.92 o 
  14   8   5       28.67     -476.04    317.36 o 
 -19   9   5      509.14      630.76    326.45 o 
 -17   9   5      636.32     1148.21    283.14 o 
 -15   9   5       19.01       52.70    220.66 o 
 -13   9   5      904.75      875.79    227.95 o 
 -11   9   5     6804.54     7148.21    348.81 o 
  -9   9   5     1597.88     1642.17    198.73 o 
  -7   9   5      154.04      226.64    117.41 o 
  -5   9   5     2802.31     2536.55    165.98 o 
  -3   9   5     7014.67     6432.16    357.50 o 
  -1   9   5     1634.81     1613.64    144.36 o 
   1   9   5        4.26      164.09    119.54 o 
   3   9   5     6170.93     5892.89    283.45 o 
   5   9   5      398.72      358.81    170.15 o 
   7   9   5        0.18      177.52    180.95 o 
   9   9   5      575.69      897.33    222.34 o 
  11   9   5       79.69      478.07    241.36 o 
  13   9   5       11.61     -368.54    253.21 o 
 -18  10   5      623.82      871.23    326.66 o 
 -16  10   5      119.70     -170.09    248.52 o 
 -14  10   5     2280.32     2382.82    410.94 o 
 -12  10   5      672.38      548.37    220.74 o 
 -10  10   5       39.95      226.88    187.97 o 
  -8  10   5     7224.83     6960.20    277.33 o 
  -6  10   5     1851.44     1413.81    190.10 o 
  -4  10   5     5313.19     4967.03    265.54 o 
  -2  10   5       15.82      136.81    143.14 o 
   0  10   5      912.93     1082.48    148.77 o 
   2  10   5    10074.02     9308.56    387.08 o 
   4  10   5     1785.44     1667.78    246.36 o 
   6  10   5     3187.54     3102.12    263.75 o 
   8  10   5     6821.48     6733.27    365.65 o 
  10  10   5       48.04       -9.74    227.26 o 
  12  10   5       62.27       68.89    261.78 o 
  14  10   5      645.71      613.08   1104.81 o 
 -17  11   5       27.30     -164.57    338.84 o 
 -15  11   5      627.25      732.37    267.93 o 
 -13  11   5      140.61      124.91    233.48 o 
 -11  11   5      754.71      863.22    225.43 o 
  -9  11   5     1071.16      806.95    199.37 o 
  -7  11   5      945.02      793.41    192.40 o 
  -5  11   5     8695.25     8116.71    392.34 o 
  -3  11   5     9411.86     8972.24    583.55 o 
  -1  11   5     4854.32     4555.04    266.29 o 
   1  11   5     8197.10     8157.73    329.03 o 
   3  11   5     1795.16     1339.76    212.09 o 
   5  11   5       53.52      358.04    188.88 o 
   7  11   5      939.99      964.75    436.20 o 
   9  11   5       14.44      -34.06    233.06 o 
  11  11   5      393.44      575.34    275.44 o 
  13  11   5       71.08      305.13    529.67 o 
 -16  12   5      647.13      746.38    368.74 o 
 -14  12   5      109.33      508.20    309.94 o 
 -12  12   5      622.84      427.39    241.69 o 
 -10  12   5      440.76      278.32    254.99 o 
  -8  12   5       67.70       17.96    232.63 o 
  -6  12   5       72.81       73.36    173.77 o 
  -4  12   5      253.04     -104.74    173.88 o 
  -2  12   5      713.05      427.07    182.99 o 
   0  12   5     1978.52     2401.30    237.77 o 
   2  12   5     1215.54     1636.19    239.03 o 
   4  12   5      840.38     1174.28    233.65 o 
   6  12   5     2029.49     1955.47    258.34 o 
   8  12   5      276.32      678.52    450.38 o 
  10  12   5      125.86     -288.28    305.67 o 
  12  12   5       16.82     -696.97    464.65 o 
 -15  13   5        4.73       -1.14    362.07 o 
 -13  13   5      603.18     1079.78    453.35 o 
 -11  13   5     1585.69     1839.89    452.31 o 
  -9  13   5       66.88      -60.33    402.10 o 
  -7  13   5     1703.70     1966.54    303.77 o 
  -5  13   5     2876.03     3308.26    416.94 o 
  -3  13   5      237.13      -53.46    193.60 o 
  -1  13   5     2917.72     2602.83    291.54 o 
   1  13   5     2561.19     2936.90    326.88 o 
   3  13   5      267.69      327.40    318.29 o 
   5  13   5       21.38     -167.08    305.44 o 
   7  13   5       90.75       81.35    231.22 o 
   9  13   5      247.04      394.64    293.53 o 
  11  13   5      123.86     -133.20    375.10 o 
 -14  14   5     1483.50     1820.58    727.75 o 
 -12  14   5     2111.99     1301.44    465.87 o 
 -10  14   5      368.87      521.13    414.31 o 
  -8  14   5     1602.04     1342.62    312.91 o 
  -6  14   5      603.11     -189.67    315.88 o 
  -4  14   5      912.94     1229.35    242.53 o 
  -2  14   5      534.31      502.48    224.91 o 
   0  14   5     1064.66      924.17    330.29 o 
   2  14   5     4615.01     5189.10    482.27 o 
   4  14   5     2402.30     2134.33    338.23 o 
   6  14   5     1721.27     1282.42    371.62 o 
   8  14   5     1964.01     1776.13    337.15 o 
 -11  15   5       24.80      334.02    460.72 o 
  -9  15   5        1.45      245.54    423.34 o 
  -7  15   5       23.36     -229.80    325.93 o 
  -5  15   5      438.73       70.81    275.86 o 
  -3  15   5       70.17       88.13    230.76 o 
  -1  15   5      107.11       63.51    450.86 o 
   1  15   5      317.87      193.83    281.76 o 
   3  15   5      171.42     -381.53    269.80 o 
   5  15   5      231.80       20.83    303.96 o 
   7  15   5      239.89       84.29    342.70 o 
 -10  16   5        5.00      381.19    499.43 o 
  -8  16   5       81.49     -504.07    667.84 o 
  -6  16   5        4.65        8.15    762.50 o 
  -4  16   5       12.89      -22.01    305.31 o 
  -2  16   5       17.73       39.74    251.61 o 
   0  16   5       47.07     -261.67    284.12 o 
   2  16   5      205.74      225.09    410.09 o 
   4  16   5       27.01       73.94    325.56 o 
   6  16   5        1.52      254.94    667.04 o 
  -7  17   5      500.74      216.63    956.62 o 
  -5  17   5      996.67      792.37    486.64 o 
  -3  17   5      253.76     -259.03    335.23 o 
  -1  17   5      812.03      497.37    342.10 o 
   1  17   5      857.09     1139.54    447.09 o 
   3  17   5       89.88     -599.81    399.87 o 
 -22   0   6     1474.56     2575.49    820.42 o 
 -20   0   6      142.55     -351.49    532.83 o 
 -18   0   6     5369.87     4027.80    715.77 o 
 -16   0   6     8891.25    10955.13   1675.59 o 
 -14   0   6      165.99       95.16    165.64 o 
 -12   0   6     5749.28     6624.27    375.88 o 
 -10   0   6     2477.37     3072.83    203.44 o 
  -8   0   6    44921.66    34689.48    913.44 o 
  -6   0   6     7835.51     7062.63    263.74 o 
  -4   0   6    20230.72    18458.13    515.48 o 
  -2   0   6    54731.90    46161.80   1156.45 o 
   0   0   6    24884.27    25365.67    685.33 o 
   2   0   6    82880.90    95049.78   2299.74 o 
   4   0   6    36261.89    35478.13    938.03 o 
   6   0   6     4105.85     4641.73    406.80 o 
   8   0   6      207.73      102.07    198.70 o 
  10   0   6     3311.05     2831.57    446.96 o 
  12   0   6      331.46      798.58    336.12 o 
  14   0   6     1156.41     1599.86    395.28 o 
  16   0   6      204.06      346.70    702.19 o 
 -21   1   6        7.84      368.67    441.70 o 
 -19   1   6     1882.96     2378.55    467.33 o 
 -17   1   6      401.19      795.58    324.25 o 
 -15   1   6     1299.03     1691.95    188.61 o 
 -13   1   6     2827.48     3404.25    172.61 o 
 -11   1   6      776.74      985.91    137.76 o 
  -9   1   6    11993.76    12957.94    298.05 o 
  -7   1   6     3513.02     2994.82    127.96 o 
  -5   1   6     3565.36     3977.63    143.68 o 
  -3   1   6    90138.31    94301.37   1602.42 o 
  -1   1   6      464.06      475.55     67.99 o 
   1   1   6      100.18      260.95     69.00 o 
   3   1   6    39193.07    33907.44    695.30 o 
   5   1   6       12.92      108.03     78.91 o 
   7   1   6       86.55      101.92     93.64 o 
   9   1   6     1940.63     1892.28    211.70 o 
  11   1   6      436.08      819.96    217.97 o 
  13   1   6      563.64      762.90    291.61 o 
  15   1   6       60.02       81.54    329.75 o 
 -22   2   6       76.05     -438.66    428.61 o 
 -20   2   6      664.77      543.19    316.83 o 
 -18   2   6     1941.14     1674.82    598.11 o 
 -16   2   6     1560.06     1553.52    228.54 o 
 -14   2   6       71.79     -226.23    150.84 o 
 -12   2   6     1885.39     1937.92    139.16 o 
 -10   2   6      169.57      127.34     83.88 o 
  -8   2   6     7961.54     8209.95    216.15 o 
  -6   2   6     4882.48     4460.55    137.40 o 
  -4   2   6    10852.95    11214.07    247.24 o 
  -2   2   6    16335.99    15213.82    311.74 o 
   0   2   6     4985.83     5259.88    174.64 o 
   2   2   6     7970.91     7621.37    203.14 o 
   4   2   6     7498.16     8106.69    315.69 o 
   6   2   6     2813.23     2686.79    141.42 o 
   8   2   6       13.02      -59.19    145.06 o 
  10   2   6       21.58      -38.74    178.47 o 
  12   2   6      163.31       96.33    238.28 o 
  14   2   6      105.22      434.46    319.87 o 
  16   2   6       10.12      417.38    373.12 o 
 -21   3   6       44.64     -192.18    347.63 o 
 -19   3   6     2399.59     2665.98    436.70 o 
 -17   3   6      619.08      924.64    343.91 o 
 -15   3   6      525.63      322.76    177.39 o 
 -13   3   6      157.29       95.05    130.47 o 
 -11   3   6      766.47     1048.34    114.27 o 
  -9   3   6    17160.82    15525.07    376.57 o 
  -7   3   6     4216.30     5549.84    198.64 o 
  -5   3   6    35513.34    40680.60    917.33 o 
  -3   3   6    89795.01    86920.98   1484.75 o 
  -1   3   6    23577.53    25783.38    486.97 o 
   1   3   6    27956.28    23893.50    462.57 o 
   3   3   6    41309.23    37343.34    694.06 o 
   5   3   6      648.08      370.34     93.24 o 
   7   3   6      368.26      296.88    149.57 o 
   9   3   6      101.80       -4.21    157.55 o 
  11   3   6     2515.10     3158.78    652.08 o 
  13   3   6      488.33      517.43    296.17 o 
  15   3   6      109.44     -336.68    314.89 o 
 -22   4   6      735.21      706.76    824.01 o 
 -20   4   6        0.49       29.03    362.39 o 
 -18   4   6     2775.08     2524.97    355.43 o 
 -16   4   6     2893.83     3712.69    289.40 o 
 -14   4   6      317.28      351.08    180.58 o 
 -12   4   6     6035.93     5400.24    240.36 o 
 -10   4   6     2722.33     3454.60    288.66 o 
  -8   4   6    35538.02    33288.12    703.74 o 
  -6   4   6     1838.66     1719.73    160.15 o 
  -4   4   6     1168.42     1077.94     95.38 o 
  -2   4   6    78163.13    73520.19   1265.75 o 
   0   4   6    10765.84    11219.56    374.39 o 
   2   4   6      742.33      849.54     76.45 o 
   4   4   6    24407.40    23115.25    514.52 o 
   6   4   6      572.07      647.74    150.89 o 
   8   4   6     1638.19     1960.78    215.09 o 
  10   4   6     1248.54     1111.82    204.57 o 
  12   4   6      169.07      397.05    427.61 o 
  14   4   6      965.97     1298.63    419.02 o 
  16   4   6       89.13      186.25    441.51 o 
 -21   5   6       83.70       67.74    377.61 o 
 -19   5   6      317.16      600.39    320.25 o 
 -17   5   6      673.43      623.28    236.48 o 
 -15   5   6      204.12      469.83    205.70 o 
 -13   5   6     3987.89     3626.07    354.79 o 
 -11   5   6     3062.58     3266.18    236.99 o 
  -9   5   6     1222.47     1376.19    139.80 o 
  -7   5   6     4330.92     3316.00    164.35 o 
  -5   5   6     9417.15     8640.26    347.99 o 
  -1   5   6    11804.92    11037.47    289.06 o 
   1   5   6     4890.00     5580.77    202.54 o 
   3   5   6      171.94      217.64    105.28 o 
   5   5   6      706.20      663.92    153.15 o 
   7   5   6     1043.63      787.57    177.82 o 
   9   5   6     1477.96     1861.33    247.22 o 
  11   5   6        0.30      -97.09    198.39 o 
  13   5   6       74.83      -94.80    282.12 o 
  15   5   6      370.74      916.74    385.21 o 
 -20   6   6     2008.85     1366.71    491.84 o 
 -18   6   6     4058.76     3822.07    340.55 o 
 -16   6   6     4786.29     4597.35    328.48 o 
 -14   6   6     2166.92     1798.01    229.99 o 
 -12   6   6     2647.13     2798.54    243.52 o 
 -10   6   6      711.59      753.07    135.71 o 
  -8   6   6     3238.28     2585.02    189.89 o 
  -6   6   6    20385.42    21419.83    799.54 o 
  -4   6   6    26757.42    25258.49    487.21 o 
  -2   6   6    44056.36    47028.82    935.03 o 
   0   6   6    20786.25    20284.63    465.08 o 
   2   6   6     9487.37     9554.68    290.45 o 
   4   6   6    13244.04    13687.74    613.30 o 
   6   6   6     1611.35     1261.60    188.97 o 
   8   6   6      582.65      104.58    180.11 o 
  10   6   6        4.13      -97.92    196.48 o 
  12   6   6       61.49      -12.99    329.27 o 
  14   6   6       77.07      475.52    336.96 o 
 -21   7   6      109.52     -698.78    502.47 o 
 -19   7   6     2103.59     2786.47    347.06 o 
 -17   7   6      139.62      196.36    239.52 o 
 -15   7   6       39.70     -266.60    191.23 o 
 -13   7   6     4578.66     4456.58    293.08 o 
 -11   7   6      751.81      680.47    171.61 o 
  -9   7   6     4479.35     5112.79    224.52 o 
  -7   7   6      331.91      679.20    119.11 o 
  -5   7   6     9404.73     9981.89    320.88 o 
  -3   7   6    21112.11    20685.78    473.13 o 
  -1   7   6     3021.13     2875.71    177.76 o 
   1   7   6    11088.19    11534.65    326.36 o 
   3   7   6    10204.97    11264.98    329.58 o 
   5   7   6      191.85      412.89    164.38 o 
   7   7   6       11.29       23.52    173.79 o 
   9   7   6      112.01      154.25    200.90 o 
  11   7   6     1754.16     1471.52    266.20 o 
  13   7   6      598.84     2237.69   1439.51 o 
  15   7   6      229.23     -151.78    655.06 o 
 -20   8   6      142.97      405.55    489.05 o 
 -18   8   6       57.77      595.14    276.70 o 
 -16   8   6      289.86      139.82    232.73 o 
 -14   8   6     2777.60     2820.61    356.52 o 
 -12   8   6      432.06      564.17    258.28 o 
 -10   8   6     1216.86     1119.87    186.81 o 
  -8   8   6    13577.91    14139.04    441.34 o 
  -6   8   6      105.84      387.90    113.92 o 
  -4   8   6       98.54      150.68    124.46 o 
  -2   8   6     7436.27     6942.03    241.44 o 
   0   8   6      460.77      736.55    155.22 o 
   2   8   6     3326.07     3187.86    187.40 o 
   4   8   6     1342.12     1674.93    222.79 o 
   6   8   6     1428.72     1336.25    213.28 o 
   8   8   6     3411.24     3346.43    288.22 o 
  10   8   6       23.49      225.00    222.22 o 
  12   8   6       21.42     -168.97    246.35 o 
  14   8   6      320.22      171.46    368.18 o 
 -19   9   6        6.50     -185.55    302.74 o 
 -17   9   6       22.61     -205.69    259.87 o 
 -15   9   6      160.74      146.22    230.96 o 
 -13   9   6      645.45      692.28    222.39 o 
 -11   9   6     1914.77     2062.39    234.68 o 
  -9   9   6     2747.34     3049.74    202.96 o 
  -7   9   6     7024.11     6673.03    261.65 o 
  -5   9   6     8181.63     8167.28    395.26 o 
  -3   9   6     2193.56     2099.71    195.50 o 
  -1   9   6     7899.97     8525.70    285.19 o 
   1   9   6     3437.07     3876.74    207.57 o 
   3   9   6       11.71     -123.87    152.37 o 
   5   9   6      120.82      207.65    181.13 o 
   7   9   6       88.79      175.28    200.13 o 
   9   9   6      308.68      259.40    226.67 o 
  11   9   6      422.14      319.72    256.52 o 
  13   9   6      997.67      932.82    306.41 o 
 -18  10   6     1411.54      996.32    337.42 o 
 -16  10   6     1550.18      942.58    291.69 o 
 -14  10   6      712.54      327.57    226.66 o 
 -12  10   6     1042.66      791.63    220.98 o 
 -10  10   6       75.12      169.86    180.98 o 
  -8  10   6     1888.00     2606.69    234.89 o 
  -6  10   6     3923.51     4067.86    259.61 o 
  -4  10   6    10474.37    11576.94    841.03 o 
  -2  10   6    13312.18    13973.18    454.31 o 
   0  10   6     5861.02     6219.32    257.07 o 
   2  10   6     2841.23     3188.93    360.79 o 
   4  10   6     1900.00     1950.06    268.18 o 
   6  10   6       18.22      349.68    203.35 o 
   8  10   6       71.48       76.68    218.71 o 
  10  10   6        2.52      -93.77    257.24 o 
  12  10   6       35.27     -192.80    440.81 o 
 -17  11   6       12.57     -230.15    418.55 o 
 -15  11   6        0.00     -378.73    254.70 o 
 -13  11   6     2421.72     2254.81    297.32 o 
 -11  11   6      643.06     1045.24    279.33 o 
  -9  11   6       94.12      486.10    241.08 o 
  -7  11   6     4980.42     5065.10    301.33 o 
  -5  11   6      100.00      198.89    174.42 o 
  -3  11   6     3830.86     3924.18    267.63 o 
  -1  11   6       41.60       97.60    168.72 o 
   1  11   6     1179.65      949.23    199.23 o 
   3  11   6     4816.24     5206.45    404.26 o 
   5  11   6      460.93       45.53    206.74 o 
   7  11   6        3.83     -103.75    241.33 o 
   9  11   6      333.71      226.19    258.68 o 
  11  11   6        9.55     -133.09    285.09 o 
 -16  12   6       89.69     -182.29    323.20 o 
 -14  12   6     1774.71     2361.72    397.22 o 
 -12  12   6      573.62      301.85    295.89 o 
 -10  12   6       76.29     -175.82    281.32 o 
  -8  12   6     1399.22     1400.63    292.29 o 
  -6  12   6      288.95       69.90    192.18 o 
  -4  12   6     1223.53     1378.69    222.66 o 
  -2  12   6      699.58      503.13    194.11 o 
   0  12   6     2986.37     3399.07    272.38 o 
   2  12   6     2717.67     2987.62    377.69 o 
   4  12   6      358.78       19.48    198.59 o 
   6  12   6     2772.39     2963.80    392.38 o 
   8  12   6     1253.66     1180.45    289.27 o 
  10  12   6       37.74     -167.43    414.65 o 
 -15  13   6        2.84      134.70    474.32 o 
 -13  13   6      230.73      254.19    348.03 o 
 -11  13   6     1067.55      976.88    421.74 o 
  -9  13   6      179.05      372.89    317.04 o 
  -7  13   6     1649.15     1582.09    486.90 o 
  -5  13   6     1946.55     1726.90    355.31 o 
  -3  13   6      578.97      505.00    208.35 o 
  -1  13   6     2895.92     2872.00    271.84 o 
   1  13   6     2041.89     2150.84    324.62 o 
   3  13   6       13.17      229.53    492.89 o 
   5  13   6      238.58      245.09    258.11 o 
   7  13   6      172.31      304.67    270.77 o 
   9  13   6       65.44     -199.30    310.15 o 
 -14  14   6        1.51      609.57    513.94 o 
 -12  14   6        0.42     -470.33    313.56 o 
 -10  14   6      227.05      253.98    360.38 o 
  -8  14   6      504.54      440.39    470.52 o 
  -6  14   6      116.97      -34.84    224.85 o 
  -4  14   6       48.33     -192.20    214.18 o 
  -2  14   6      439.19      551.76    231.07 o 
   0  14   6       39.32       84.33    258.44 o 
   2  14   6       11.41     -145.36    273.19 o 
   4  14   6       29.71     -149.34    274.81 o 
   6  14   6      137.55     -147.61    315.11 o 
   8  14   6      114.49      196.32    375.75 o 
 -11  15   6     1588.65      836.11    491.34 o 
  -9  15   6     1082.79      499.39    346.09 o 
  -7  15   6     4122.01     4290.45    679.39 o 
  -5  15   6     1954.38     1530.02    371.00 o 
  -3  15   6      255.46      382.73    246.76 o 
  -1  15   6      572.98      748.02    310.33 o 
   1  15   6        2.91      -21.56    283.76 o 
   3  15   6      337.42      428.81    320.44 o 
   5  15   6       46.77      262.15    333.73 o 
   7  15   6      155.78      111.84    640.68 o 
  -8  16   6      377.53      135.12    478.57 o 
  -6  16   6       28.62       56.10    328.62 o 
  -4  16   6      225.88      209.34    268.32 o 
  -2  16   6       74.56      493.14    314.65 o 
   0  16   6     1011.61     1062.26    502.41 o 
   2  16   6     1536.14     2260.95    786.47 o 
   4  16   6      796.29       52.55    435.98 o 
  -7  17   6      114.75      245.25    765.30 o 
  -5  17   6       27.03      -38.96    478.38 o 
  -3  17   6        5.10      198.58    355.38 o 
  -1  17   6       78.03      396.51    371.12 o 
   1  17   6      225.18       24.35    456.84 o 
 -21   1   7       50.63       38.85    413.43 o 
 -19   1   7      807.67     1484.18    417.86 o 
 -17   1   7     1027.30     1044.05    269.45 o 
 -15   1   7      139.33      116.58    168.23 o 
 -13   1   7      309.41      255.73    114.43 o 
 -11   1   7    17606.09    16613.89    376.62 o 
  -9   1   7    17817.45    16877.00    367.22 o 
  -7   1   7      525.78      520.37     77.53 o 
  -5   1   7    54048.71    50607.88    901.25 o 
  -3   1   7    20648.88    16714.97    351.57 o 
  -1   1   7     2491.51     1832.94    108.76 o 
   3   1   7     1200.63      833.09    108.23 o 
   5   1   7     4783.37     5263.10    220.61 o 
   7   1   7       20.73       17.95    124.40 o 
   9   1   7     1881.75     1810.17    270.04 o 
  11   1   7     3786.11     4552.05    394.37 o 
  13   1   7      788.68      966.01    321.67 o 
  15   1   7      190.67      720.73    516.95 o 
 -22   2   7      425.23     -723.39    547.21 o 
 -20   2   7      360.23      137.33    391.31 o 
 -18   2   7     5814.74     6592.96    568.09 o 
 -16   2   7       97.51      298.63    191.47 o 
 -14   2   7     5283.93     5796.87    263.53 o 
 -12   2   7     3532.35     3621.17    203.72 o 
 -10   2   7    14730.66    12927.54    464.14 o 
  -8   2   7    34613.09    28988.13    628.13 o 
  -6   2   7    16573.71    19496.22    395.39 o 
  -4   2   7    37106.67    37758.78    693.01 o 
  -2   2   7    67204.30    69498.20   1211.35 o 
   0   2   7      496.76      885.26     90.75 o 
   2   2   7    14833.21    17104.90    452.94 o 
   4   2   7     9381.73    10216.15    265.96 o 
   6   2   7     2482.60     2204.34    147.64 o 
   8   2   7     2252.77     2526.49    225.15 o 
  10   2   7       70.93      129.14    224.32 o 
  12   2   7     1991.30     2478.54    348.82 o 
  14   2   7       97.72      252.76    334.47 o 
 -21   3   7        0.95      265.15    451.65 o 
 -19   3   7      123.55      -70.68    287.66 o 
 -17   3   7        9.44     -285.16    209.27 o 
 -15   3   7     1421.23     1310.94    218.44 o 
 -13   3   7       45.02       54.43    137.13 o 
 -11   3   7     1252.39     1913.76    167.43 o 
  -9   3   7     7801.94     7805.08    262.54 o 
  -7   3   7     1493.10     1200.55    124.02 o 
  -5   3   7     3763.93     3498.68    124.31 o 
  -3   3   7     1050.00      906.11     83.63 o 
  -1   3   7     1124.00      756.16     81.89 o 
   1   3   7     7352.36     7062.00    200.97 o 
   3   3   7     1784.37     2227.47    128.92 o 
   5   3   7     1629.85     1649.93    153.49 o 
   7   3   7      667.60      538.48    178.10 o 
   9   3   7      189.41      -29.76    181.38 o 
  11   3   7      139.23      523.78    274.75 o 
  13   3   7       66.15     -209.38    301.03 o 
  15   3   7      132.89      648.23    388.64 o 
 -22   4   7      195.11     -724.56    607.13 o 
 -20   4   7     1161.89      795.97    448.02 o 
 -18   4   7      603.86      487.66    247.16 o 
 -16   4   7     2115.44     2013.74    255.15 o 
 -14   4   7      459.06      581.68    186.19 o 
 -12   4   7      622.53      856.04    153.00 o 
 -10   4   7     1066.61      783.89    138.03 o 
  -8   4   7      822.56     1403.70    165.45 o 
  -6   4   7    11822.62    12481.27    368.85 o 
  -4   4   7    20519.64    21603.63    425.78 o 
  -2   4   7    20371.56    24352.11    475.32 o 
   0   4   7    11492.05    11145.76    304.64 o 
   2   4   7     6535.68     6941.28    331.76 o 
   4   4   7     2468.87     2565.66    194.21 o 
   6   4   7      126.31      131.06    153.59 o 
   8   4   7      126.49      214.92    180.87 o 
  10   4   7        3.38      423.81    246.29 o 
  12   4   7      199.93      302.52    282.45 o 
  14   4   7      619.58      237.88    330.36 o 
 -21   5   7      147.00      135.88    369.54 o 
 -19   5   7     1253.87     2488.32    373.46 o 
 -17   5   7     1069.92      950.33    321.24 o 
 -15   5   7     1212.15     1311.11    234.39 o 
 -13   5   7       26.09       66.19    164.62 o 
 -11   5   7    14519.38    14187.29    564.60 o 
  -9   5   7    17884.39    18420.31    459.85 o 
  -7   5   7     1345.38     1304.16    133.61 o 
  -5   5   7    54125.82    55065.57   1091.10 o 
  -3   5   7    39868.56    38644.89    710.63 o 
  -1   5   7     3258.08     2933.90    155.69 o 
   1   5   7    24080.89    21645.18    751.92 o 
   3   5   7     6570.35     6184.39    241.97 o 
   5   5   7       66.77      -43.53    151.14 o 
   7   5   7      224.96      130.64    175.23 o 
   9   5   7     1189.87      921.40    221.60 o 
  11   5   7     2618.25     3547.99    388.52 o 
  13   5   7      503.90      584.10    383.39 o 
  15   5   7      433.73     1886.88    665.44 o 
 -20   6   7        8.52      228.57    346.69 o 
 -18   6   7     1218.22     1690.10    295.26 o 
 -16   6   7       82.68      241.07    226.35 o 
 -14   6   7      569.44      440.61    198.89 o 
 -12   6   7     1266.40     1203.81    198.33 o 
 -10   6   7     2945.11     2731.27    186.50 o 
  -8   6   7     9262.52     8070.35    389.32 o 
  -6   6   7      192.09      233.86    114.27 o 
  -4   6   7     6405.73     5237.27    214.42 o 
  -2   6   7     4677.50     4754.63    193.70 o 
   0   6   7     2443.91     2361.05    158.04 o 
   2   6   7      190.40      244.64    117.91 o 
   4   6   7     2014.15     2462.22    245.94 o 
   6   6   7     2953.30     2835.15    244.35 o 
   8   6   7      207.65      343.58    195.27 o 
  10   6   7       13.16      -70.86    221.42 o 
  12   6   7      841.24     1531.51    357.98 o 
  14   6   7       18.52      431.22    370.71 o 
 -21   7   7       20.70     -426.31    477.93 o 
 -19   7   7      198.56      415.59    294.01 o 
 -17   7   7        6.76      124.12    268.54 o 
 -15   7   7      154.27      164.77    219.83 o 
 -13   7   7     5316.80     5316.34    317.36 o 
 -11   7   7     1794.29     1848.22    177.31 o 
  -9   7   7     4291.21     4497.45    220.34 o 
  -7   7   7    19599.18    20321.26    492.45 o 
  -5   7   7     7094.04     7580.01    304.47 o 
  -3   7   7      691.70      905.35    147.65 o 
  -1   7   7     7129.59     6718.04    242.93 o 
   1   7   7      735.26      856.49    135.66 o 
   3   7   7      371.92      415.43    160.69 o 
   5   7   7      145.68      254.09    177.79 o 
   7   7   7     1126.10      929.07    218.44 o 
   9   7   7      927.84      948.74    240.85 o 
  11   7   7      150.32      -37.36    236.29 o 
  13   7   7      384.68      556.14    367.69 o 
 -20   8   7     1270.73     1245.89    337.20 o 
 -18   8   7     2140.09     1645.55    315.56 o 
 -16   8   7      806.02      562.30    249.81 o 
 -14   8   7     1050.73      618.77    222.82 o 
 -12   8   7      422.78      289.68    187.81 o 
 -10   8   7     2134.53     2680.68    196.45 o 
  -8   8   7     8098.61     8470.25    295.28 o 
  -6   8   7     3379.92     3708.71    240.26 o 
  -4   8   7    11067.68    11154.37    499.84 o 
  -2   8   7    14217.63    14132.62    442.54 o 
   0   8   7     8472.64     8102.17    337.62 o 
   2   8   7     3608.69     4345.51    267.88 o 
   4   8   7     1620.62     1533.01    241.97 o 
   6   8   7      488.91      243.10    192.32 o 
   8   8   7      262.36      133.26    210.11 o 
  10   8   7      335.12      315.45    255.29 o 
  12   8   7      392.40      528.40    375.55 o 
 -19   9   7      482.31      875.06    336.71 o 
 -17   9   7        6.03      350.84    381.73 o 
 -15   9   7       71.30     -298.03    219.89 o 
 -13   9   7      640.95      515.18    217.60 o 
 -11   9   7     1379.82     1433.88    227.26 o 
  -9   9   7      223.77      217.18    176.22 o 
  -7   9   7       40.40      154.81    163.82 o 
  -5   9   7     5893.31     6493.06    307.03 o 
  -3   9   7     5247.53     5208.51    361.82 o 
  -1   9   7      601.02      447.16    167.58 o 
   1   9   7     9006.46     9520.74    324.74 o 
   3   9   7     3709.16     3962.66    272.79 o 
   5   9   7      179.35       26.35    194.40 o 
   7   9   7      718.56     1027.48    313.28 o 
   9   9   7      111.66     -207.99    230.78 o 
  11   9   7     1182.29     1465.90    317.66 o 
 -18  10   7       26.81      258.79    315.06 o 
 -16  10   7      437.84      236.31    268.17 o 
 -14  10   7     1575.29     1714.27    274.93 o 
 -12  10   7      307.54      482.54    223.37 o 
 -10  10   7      623.44      655.32    252.65 o 
  -8  10   7      286.89      595.22    206.97 o 
  -6  10   7     2957.10     3134.92    252.37 o 
  -4  10   7      432.37      148.52    163.81 o 
  -2  10   7       12.41      286.66    168.96 o 
   0  10   7     4278.39     4147.01    272.23 o 
   2  10   7     2052.32     1825.45    329.08 o 
   4  10   7       19.82      184.83    227.29 o 
   6  10   7     1798.50     2068.08    271.99 o 
   8  10   7      549.88      238.84    255.22 o 
  10  10   7        1.14       44.80    277.03 o 
  12  10   7        9.74      -53.32    397.10 o 
 -17  11   7       94.34      -99.61    294.76 o 
 -15  11   7      548.17      295.22    271.23 o 
 -13  11   7     3517.25     3789.90    778.43 o 
 -11  11   7     4129.75     3668.83    402.50 o 
  -9  11   7     7617.91     6976.31    431.44 o 
  -7  11   7    15463.59    16684.41    624.13 o 
  -5  11   7     2672.16     2873.37    258.33 o 
  -3  11   7     2716.26     3151.05    265.37 o 
  -1  11   7     5317.89     5961.98    322.29 o 
   1  11   7      199.95      647.50    249.72 o 
   3  11   7       21.05       72.79    258.73 o 
   5  11   7      120.83      -80.48    305.56 o 
   7  11   7     1776.09     1870.27    293.94 o 
   9  11   7      271.67      148.91    284.19 o 
  11  11   7      177.01      182.54    388.23 o 
 -16  12   7        8.66     -309.34    362.29 o 
 -14  12   7       54.51      430.13    332.07 o 
 -12  12   7       19.42     -180.97    285.40 o 
 -10  12   7      479.69      978.86    330.14 o 
  -8  12   7      825.89     1334.08    398.61 o 
  -6  12   7       27.78      325.88    206.34 o 
  -4  12   7     3193.10     3213.92    475.05 o 
  -2  12   7     1205.85      950.06    221.89 o 
   0  12   7       90.48      225.95    244.12 o 
   2  12   7     1284.80     1570.79    436.33 o 
   4  12   7      267.92      493.29    384.02 o 
   6  12   7      128.95      -61.22    248.02 o 
   8  12   7       22.90     -118.74    280.29 o 
  10  12   7       62.50     -431.94    541.47 o 
 -15  13   7      583.52     1054.35    405.04 o 
 -13  13   7     2587.22     2368.70    408.49 o 
 -11  13   7      660.21      382.42    305.10 o 
  -9  13   7     1616.14     1932.24    331.15 o 
  -7  13   7     2750.94     3553.96    315.08 o 
  -5  13   7      165.06      163.49    221.45 o 
  -3  13   7        7.29     -107.51    201.61 o 
  -1  13   7      302.38      602.20    223.54 o 
   1  13   7       65.92      166.38    258.53 o 
   3  13   7      211.92      -21.89    335.47 o 
   5  13   7      125.92       52.86    291.68 o 
   7  13   7      479.58      721.32    356.42 o 
   9  13   7      308.67       -5.05    545.61 o 
 -14  14   7      162.50      218.88    635.88 o 
 -12  14   7      223.06      635.60    377.11 o 
 -10  14   7      170.13      -17.03    310.49 o 
  -8  14   7      175.19      225.05    332.01 o 
  -6  14   7     2153.34     2545.41    304.59 o 
  -4  14   7     1182.30      782.81    254.74 o 
  -2  14   7      630.04      469.70    247.02 o 
   0  14   7     2470.85     2178.52    360.81 o 
   2  14   7      737.04      694.27    297.84 o 
   4  14   7      197.35      491.08    328.68 o 
   6  14   7      657.52      702.05    400.34 o 
 -11  15   7      483.11      156.97    374.43 o 
  -9  15   7      476.91      101.47    366.22 o 
  -7  15   7     1335.89     1436.83    366.39 o 
  -5  15   7      682.90      622.59    279.34 o 
  -3  15   7      157.76     -118.33    254.28 o 
  -1  15   7      109.76      332.02    319.92 o 
   1  15   7       16.96      646.36    471.31 o 
   3  15   7      298.30      102.80    406.95 o 
   5  15   7      164.64      363.11    468.41 o 
  -8  16   7        7.34      360.85    356.59 o 
  -6  16   7      173.35       81.59    354.77 o 
  -4  16   7       79.72     -123.22    278.87 o 
  -2  16   7       85.88      153.74    320.70 o 
   0  16   7      188.20      440.93    364.43 o 
   2  16   7       30.49      265.40    455.69 o 
  -5  17   7      344.16      348.87    867.95 o 
  -3  17   7      326.98      530.71    433.90 o 
 -22   0   8       91.75     -218.88    568.78 o 
 -20   0   8     2760.15     2363.80    678.22 o 
 -18   0   8     2879.50     2934.97    639.88 o 
 -16   0   8      947.07     1066.01    316.91 o 
 -14   0   8     1530.45     1972.75    492.89 o 
 -12   0   8      432.91      566.54    169.40 o 
 -10   0   8    39607.30    40726.98   1088.74 o 
  -8   0   8    11105.10    11063.38    430.22 o 
  -6   0   8     3333.40     4419.63    225.68 o 
  -4   0   8    39400.75    40026.10   1043.86 o 
  -2   0   8    16582.81    21553.38    628.50 o 
   0   0   8    50156.59    49639.54   1278.15 o 
   2   0   8     4219.11     4487.68    438.66 o 
   4   0   8      395.09      372.43    144.34 o 
   6   0   8     6061.91     6379.79    319.61 o 
   8   0   8      107.77      298.28    263.52 o 
  10   0   8      515.83     1223.04    609.52 o 
  12   0   8     2118.75     2002.72    670.23 o 
  14   0   8       21.89      233.26    643.87 o 
 -21   1   8      263.21     -452.61    434.97 o 
 -19   1   8      504.43      494.35    586.76 o 
 -17   1   8      752.05      508.31    313.93 o 
 -15   1   8        6.14      -67.78    177.92 o 
 -13   1   8     1430.58     1430.57    173.76 o 
 -11   1   8    15424.84    15790.62    403.14 o 
  -9   1   8    18296.26    20868.71    494.07 o 
  -7   1   8    20918.27    22050.27    447.24 o 
  -5   1   8    50780.62    46303.21    843.12 o 
  -3   1   8     7257.77     7249.13    267.70 o 
  -1   1   8    12586.41    12455.14    297.29 o 
   1   1   8      411.56      130.83     88.88 o 
   3   1   8     1239.60     1181.75    130.27 o 
   5   1   8     1827.48     1841.78    142.78 o 
   7   1   8      752.28      852.60    158.62 o 
   9   1   8     3709.51     3199.88    566.49 o 
  11   1   8     1169.33     1615.66    331.72 o 
  13   1   8      123.28      608.20    462.89 o 
 -22   2   8       90.38     -332.78    444.82 o 
 -20   2   8      176.08      214.12    390.00 o 
 -18   2   8       71.08     -185.07    314.91 o 
 -16   2   8      861.71      836.48    258.14 o 
 -14   2   8       43.96      232.83    156.48 o 
 -12   2   8      728.87      928.73    201.34 o 
 -10   2   8      141.84      194.47    117.93 o 
  -8   2   8     2983.41     3492.70    268.24 o 
  -6   2   8     6836.47     7722.38    259.53 o 
  -2   2   8     1535.15     1882.89    117.20 o 
   0   2   8      193.62      355.85     91.31 o 
   2   2   8       23.80       13.77     80.48 o 
   4   2   8      617.40      636.40    108.34 o 
   6   2   8      166.79      138.41    204.49 o 
   8   2   8      148.37      127.69    187.60 o 
  10   2   8      585.00      435.54    281.15 o 
  12   2   8      182.78     -375.33    289.56 o 
  14   2   8       36.06     -286.90    485.13 o 
 -21   3   8       91.44      495.25    452.23 o 
 -19   3   8       47.62     -480.37    320.25 o 
 -17   3   8     4308.10     5026.71    342.11 o 
 -15   3   8      216.47      165.25    190.28 o 
 -13   3   8     8647.17     8790.74    469.86 o 
 -11   3   8    46992.46    45446.93   1680.56 o 
  -9   3   8    19588.48    20073.95    695.83 o 
  -7   3   8    21270.67    19829.54    473.51 o 
  -5   3   8    74886.52    73924.77   1296.26 o 
  -3   3   8     9093.66     7484.15    212.84 o 
  -1   3   8     4006.53     3711.17    150.65 o 
   1   3   8     3373.13     2918.45    138.44 o 
   3   3   8     2219.41     2713.29    182.98 o 
   5   3   8     7324.91     7773.09    330.55 o 
   7   3   8      659.87      581.59    198.31 o 
   9   3   8     4124.23     4003.82    388.44 o 
  11   3   8     3847.02     3665.97    379.12 o 
  13   3   8      610.44      101.77    326.48 o 
 -20   4   8      628.83      471.40    401.85 o 
 -18   4   8     1650.46     1714.12    276.65 o 
 -16   4   8     2153.89     2455.07    306.48 o 
 -14   4   8     3050.33     3263.58    268.55 o 
 -12   4   8      388.75      458.09    186.50 o 
 -10   4   8    20416.55    19322.79    488.63 o 
  -8   4   8     9189.21     7502.93    263.58 o 
  -6   4   8     3613.93     3684.66    202.47 o 
  -4   4   8    15789.83    15871.75    344.55 o 
  -2   4   8     1469.23     1320.50    133.20 o 
   0   4   8     1991.77     1807.18    224.22 o 
   2   4   8     1835.59     1722.85    157.61 o 
   4   4   8      503.66      607.11    148.28 o 
   6   4   8     1563.88     1787.31    219.90 o 
   8   4   8        6.90     -112.06    193.56 o 
  10   4   8      392.87      412.43    268.43 o 
  12   4   8      644.46      314.59    330.07 o 
  14   4   8       12.10      141.26    424.65 o 
 -21   5   8      444.77      389.16    438.02 o 
 -19   5   8     1502.76     1053.37    285.93 o 
 -17   5   8      513.04      346.08    234.31 o 
 -15   5   8     2892.79     2970.79    282.50 o 
 -13   5   8     3627.19     3331.52    258.04 o 
 -11   5   8      153.44      -67.29    128.38 o 
  -9   5   8     1834.47     1871.37    166.91 o 
  -7   5   8      427.28      511.39    168.49 o 
  -5   5   8    12952.88    13847.10    395.64 o 
  -3   5   8      258.12      427.09     99.52 o 
  -1   5   8        4.93      119.13    121.42 o 
   1   5   8     2535.28     2230.10    198.70 o 
   3   5   8       23.00       14.83    150.86 o 
   5   5   8      864.04      928.70    201.51 o 
   7   5   8      170.44      160.95    199.94 o 
   9   5   8       12.92      205.72    214.86 o 
  11   5   8       65.03     -197.40    292.39 o 
  13   5   8       84.07     -460.72    346.55 o 
 -20   6   8      728.00      273.92    356.68 o 
 -18   6   8      241.21      413.27    251.68 o 
 -16   6   8       10.48       77.51    223.11 o 
 -14   6   8        2.72     -181.16    215.50 o 
 -12   6   8      978.54     1310.22    178.38 o 
 -10   6   8    11250.30    11987.74    451.53 o 
  -8   6   8    10755.84    11417.62    378.34 o 
  -6   6   8    11446.72    12173.38    360.11 o 
  -4   6   8    18907.77    20658.65    652.96 o 
  -2   6   8     5466.23     5523.63    315.26 o 
   0   6   8     6631.36     6802.88    300.27 o 
   2   6   8      894.94     1318.10    263.22 o 
   4   6   8      313.19      343.84    205.32 o 
   6   6   8      845.30      903.02    217.00 o 
   8   6   8      819.02      693.03    228.41 o 
  10   6   8      389.00      338.24    252.01 o 
  12   6   8      723.70      821.30    372.47 o 
 -21   7   8        6.14      200.86    407.40 o 
 -19   7   8       16.63      463.88    290.96 o 
 -17   7   8     1250.40     1643.58    290.78 o 
 -15   7   8      254.23      170.25    253.47 o 
 -13   7   8     1235.40      908.04    217.31 o 
 -11   7   8    11598.39    12350.43    387.48 o 
  -9   7   8      625.09      622.77    148.59 o 
  -7   7   8     3791.86     3518.54    238.78 o 
  -5   7   8    21107.23    20375.38    575.38 o 
  -3   7   8     4447.97     4539.03    310.51 o 
  -1   7   8       95.19       55.39    110.08 o 
   1   7   8     3654.63     4025.89    317.03 o 
   3   7   8     2535.23     2280.99    274.08 o 
   5   7   8     3852.08     3782.84    287.73 o 
   7   7   8      260.19      190.90    217.62 o 
   9   7   8     1427.68     1794.87    313.70 o 
  11   7   8     1394.51     1288.88    367.61 o 
  13   7   8      174.35       13.76    387.16 o 
 -20   8   8       27.33     -265.64    319.43 o 
 -18   8   8      116.49      258.16    276.87 o 
 -16   8   8     1253.70     1356.90    266.03 o 
 -14   8   8      117.69      391.61    218.37 o 
 -12   8   8       57.73      145.28    182.78 o 
 -10   8   8     1651.55     1840.87    197.72 o 
  -8   8   8      324.36      610.45    176.87 o 
  -6   8   8     1039.12     1234.98    192.26 o 
  -4   8   8      670.57      688.77    182.99 o 
  -2   8   8      864.07     1048.22    179.59 o 
   0   8   8     3574.79     3565.60    251.74 o 
   2   8   8      159.30       89.90    176.01 o 
   4   8   8      508.06      615.30    235.46 o 
   6   8   8     1268.17     1088.50    234.74 o 
   8   8   8       34.70     -333.24    222.16 o 
  10   8   8       81.30     -354.24    352.36 o 
  12   8   8        3.37      815.34    394.14 o 
 -19   9   8      985.66     1578.43    349.87 o 
 -17   9   8      979.78      801.26    285.92 o 
 -15   9   8     3672.31     3045.18    318.38 o 
 -13   9   8     5908.07     6157.10    358.34 o 
 -11   9   8      854.68      740.32    253.94 o 
  -9   9   8     4222.01     4272.52    287.24 o 
  -7   9   8     8125.41     8141.93    366.46 o 
  -5   9   8      387.21      633.93    185.13 o 
  -3   9   8      423.99      470.98    175.71 o 
  -1   9   8      146.72      100.61    162.14 o 
   1   9   8      963.87     1108.44    204.16 o 
   3   9   8      525.86      495.58    197.62 o 
   5   9   8      812.85      248.17    237.95 o 
   7   9   8     3236.73     3108.73    316.46 o 
   9   9   8     1265.36      852.65    282.12 o 
  11   9   8      116.79      370.29    313.79 o 
 -18  10   8       68.65      173.60    350.75 o 
 -16  10   8      152.41      323.03    270.62 o 
 -14  10   8        1.52      504.87    334.78 o 
 -12  10   8      996.92      754.74    279.06 o 
 -10  10   8     3437.89     3181.62    340.11 o 
  -8  10   8     2959.24     3263.63    314.21 o 
  -6  10   8     2519.73     2551.50    255.68 o 
  -4  10   8     6276.43     6111.09    328.22 o 
  -2  10   8     1491.47     1370.04    211.07 o 
   0  10   8     1053.01      727.32    203.62 o 
   2  10   8      301.69      153.87    229.52 o 
   4  10   8       10.73      -86.47    234.47 o 
   6  10   8      675.77      729.93    332.65 o 
   8  10   8      193.19      247.12    269.92 o 
  10  10   8      164.41      121.09    396.97 o 
 -17  11   8        6.66     -139.00    576.73 o 
 -15  11   8      457.25      392.89    330.65 o 
 -13  11   8      532.66       88.32    300.25 o 
 -11  11   8      201.45      422.39    282.30 o 
  -9  11   8      163.30      176.47    239.58 o 
  -7  11   8       58.30     -290.00    193.33 o 
  -5  11   8      364.31      674.66    212.62 o 
  -3  11   8      658.81      858.43    220.39 o 
  -1  11   8      388.51      613.89    204.06 o 
   1  11   8     1892.43     2379.68    321.87 o 
   3  11   8        4.42       61.47    251.22 o 
   5  11   8      200.97     -136.58    256.85 o 
   7  11   8      473.20     1021.94    296.57 o 
   9  11   8        8.43      108.11    310.01 o 
 -16  12   8      252.94      171.46    406.44 o 
 -14  12   8        0.74      169.65    341.20 o 
 -12  12   8      584.23      704.14    330.64 o 
 -10  12   8       97.54       54.49    285.57 o 
  -8  12   8      628.35      556.45    230.34 o 
  -6  12   8     3590.07     3700.97    451.91 o 
  -4  12   8       53.00     -116.25    207.23 o 
  -2  12   8     3100.47     2947.27    352.48 o 
   0  12   8     6555.92     5528.62    444.69 o 
   2  12   8     1112.76      635.30    308.18 o 
   4  12   8      279.33       -2.56    280.21 o 
   6  12   8      721.93      704.36    335.34 o 
   8  12   8        5.23      246.17    366.38 o 
 -15  13   8      526.10      404.31    410.91 o 
 -13  13   8     1405.98     1302.45    382.41 o 
 -11  13   8     1071.65      368.46    328.82 o 
  -9  13   8     2048.58     1693.51    345.87 o 
  -7  13   8     3311.30     3376.96    594.34 o 
  -5  13   8     1643.12     1346.49    267.58 o 
  -3  13   8      616.13      692.74    242.10 o 
  -1  13   8      188.91      532.70    295.35 o 
   1  13   8       51.16      361.44    291.72 o 
   3  13   8        8.79     -229.82    403.02 o 
   5  13   8      358.45      350.65    342.32 o 
   7  13   8      674.13      406.99    399.40 o 
 -14  14   8        0.07      290.78    643.07 o 
 -12  14   8       16.11      -75.59    358.68 o 
 -10  14   8      112.98     -351.72    377.58 o 
  -8  14   8       10.24     -411.54    307.14 o 
  -6  14   8        0.35     -133.76    255.65 o 
  -4  14   8       45.93      -33.50    235.97 o 
  -2  14   8      605.90      546.56    310.36 o 
   0  14   8      466.08      670.51    332.93 o 
   2  14   8      388.70     -146.29    310.97 o 
   4  14   8      267.48     -115.60    355.72 o 
   6  14   8       58.77      372.26    740.53 o 
 -11  15   8      661.45      130.91    465.46 o 
  -9  15   8     1453.39     1292.17    395.30 o 
  -7  15   8      435.91      762.35    408.46 o 
  -5  15   8        6.44     -401.26    267.51 o 
  -3  15   8       33.21     -244.98    276.28 o 
  -1  15   8       25.10      481.17    357.47 o 
   1  15   8      738.25      762.07    347.17 o 
   3  15   8      324.36       98.18    379.56 o 
  -8  16   8       26.45     -418.69    417.86 o 
  -6  16   8      530.32      184.09    372.20 o 
  -4  16   8      268.30      557.82    319.42 o 
  -2  16   8      346.57      308.40    553.56 o 
   0  16   8      681.71      830.91    399.07 o 
 -21   1   9       62.17     -362.43    440.32 o 
 -19   1   9     2108.67     1231.35    377.91 o 
 -17   1   9     6530.08     6608.93    479.21 o 
 -15   1   9     1573.00     1888.47    387.88 o 
 -13   1   9    12276.55    12076.13    380.26 o 
 -11   1   9    19565.49    20169.49    507.09 o 
  -9   1   9     4440.97     4748.15    178.40 o 
  -7   1   9     6811.81     5925.97    197.87 o 
  -5   1   9     8037.77     7016.07    217.05 o 
  -3   1   9      152.24      119.34     90.45 o 
  -1   1   9     1541.81     1891.66    134.23 o 
   1   1   9        8.44     -106.93     96.58 o 
   3   1   9    11450.06    12970.67    332.84 o 
   5   1   9     5640.40     5988.36    371.13 o 
   7   1   9     1743.01     1856.91    286.02 o 
   9   1   9     3905.59     4283.16    394.36 o 
  11   1   9     1425.55     2188.56    755.71 o 
  13   1   9      284.04     1195.22    513.80 o 
 -22   2   9        1.48      545.48    477.14 o 
 -20   2   9      608.41      549.11    406.91 o 
 -18   2   9       28.17     -168.12    357.88 o 
 -16   2   9     1997.52     2149.11    325.41 o 
 -14   2   9     2764.10     2686.09    219.29 o 
 -12   2   9     8377.39     8527.39    313.23 o 
 -10   2   9    33397.76    34306.93    842.14 o 
  -8   2   9     1604.01     1543.66    148.33 o 
  -6   2   9     3852.20     4487.81    172.21 o 
  -4   2   9    18480.48    19043.83    411.66 o 
  -2   2   9      754.42      663.80    104.60 o 
   0   2   9     3021.86     2383.36    145.55 o 
   2   2   9      243.79      131.28    127.24 o 
   4   2   9     9127.22     9408.21    424.68 o 
   6   2   9     1997.84     2185.17    360.21 o 
   8   2   9      361.15       82.19    251.77 o 
  10   2   9     2020.02     1433.37    346.29 o 
  12   2   9      585.99      327.17    474.00 o 
 -21   3   9      118.84      475.01    448.90 o 
 -19   3   9       15.93     -302.27    337.19 o 
 -17   3   9      158.66      614.80    275.76 o 
 -15   3   9     4659.70     4970.03    318.32 o 
 -13   3   9     1807.93     1090.71    181.78 o 
 -11   3   9      747.36      774.11    158.35 o 
  -9   3   9     2429.20     2502.34    304.39 o 
  -7   3   9      960.54      874.22    132.94 o 
  -5   3   9     4139.71     2968.16    241.62 o 
  -3   3   9        9.72        2.43     84.44 o 
  -1   3   9      360.21      304.81    111.16 o 
   1   3   9      693.75      662.46    137.42 o 
   3   3   9      126.72       12.41    144.32 o 
   5   3   9       20.04     -124.25    201.44 o 
   7   3   9      118.28      208.85    197.70 o 
   9   3   9      618.78      498.91    297.19 o 
  11   3   9       20.75       -3.54    296.97 o 
  13   3   9        3.53       49.15    523.43 o 
 -20   4   9      232.03      -55.66    387.61 o 
 -18   4   9        4.16       36.54    249.01 o 
 -16   4   9      893.61     1203.99    246.42 o 
 -14   4   9      115.40      415.29    181.75 o 
 -12   4   9     2781.17     3192.77    225.73 o 
 -10   4   9     6451.91     7173.92    444.74 o 
  -8   4   9     1765.78     2112.33    174.76 o 
  -6   4   9     3674.71     3719.84    193.49 o 
  -4   4   9     6934.21     7703.41    258.07 o 
  -2   4   9     1442.51     1953.76    159.93 o 
   0   4   9     2146.09     2615.88    182.04 o 
   2   4   9     1839.70     1844.40    194.43 o 
   4   4   9       83.76      -96.70    177.85 o 
   6   4   9        8.89       24.18    190.61 o 
   8   4   9      557.43      642.90    237.98 o 
  10   4   9      914.65      196.67    389.16 o 
  12   4   9      126.79      204.82    349.93 o 
 -21   5   9       78.52       29.39    438.00 o 
 -19   5   9     2308.62     2185.60    324.73 o 
 -17   5   9     3354.83     3217.07    322.75 o 
 -15   5   9     3458.84     2987.88    288.00 o 
 -13   5   9    15284.80    15159.93    640.58 o 
 -11   5   9    16234.06    16730.63    505.69 o 
  -9   5   9     8592.06     8219.91    361.71 o 
  -7   5   9    14547.66    13583.61    384.34 o 
  -5   5   9     3391.56     2763.08    216.43 o 
  -3   5   9       51.26      197.60    144.46 o 
  -1   5   9       26.62       90.45    114.48 o 
   1   5   9      642.16      750.10    146.52 o 
   3   5   9     7681.17     8662.84    444.63 o 
   5   5   9     5342.27     5698.56    377.62 o 
   7   5   9     1649.18     1251.63    247.42 o 
   9   5   9     3573.94     3990.81    341.48 o 
  11   5   9     1184.25      983.70    413.22 o 
  13   5   9      186.00     -299.57    495.29 o 
 -20   6   9      466.45      712.82    320.27 o 
 -18   6   9        2.61     -291.13    248.92 o 
 -16   6   9     1397.08     1821.63    274.20 o 
 -14   6   9      215.76      141.48    204.23 o 
 -12   6   9       88.55       91.69    162.40 o 
 -10   6   9     3302.48     3047.26    213.08 o 
  -8   6   9      771.90     1070.86    156.00 o 
  -6   6   9       50.47       11.90    153.26 o 
  -4   6   9     3552.45     3343.21    394.46 o 
  -2   6   9     2378.33     3091.49    303.13 o 
   0   6   9     3528.02     3925.97    340.99 o 
   2   6   9      111.94      171.86    153.90 o 
   4   6   9     3239.24     4251.11    632.00 o 
   6   6   9     1210.41     1287.60    246.60 o 
   8   6   9       43.37     -200.31    226.79 o 
  10   6   9      335.65      478.33    346.41 o 
  12   6   9       83.10      509.64    368.47 o 
 -21   7   9      142.85     -598.15    511.59 o 
 -19   7   9     1165.06      830.58    305.23 o 
 -17   7   9      805.10      904.34    272.84 o 
 -15   7   9     6200.83     6241.42    563.26 o 
 -13   7   9     4706.80     4172.09    575.14 o 
 -11   7   9     3138.75     2638.13    218.44 o 
  -9   7   9     5531.91     5542.09    362.88 o 
  -7   7   9     1634.33     1802.39    214.65 o 
  -5   7   9        8.88      199.71    151.02 o 
  -3   7   9       34.84      -17.22    155.49 o 
  -1   7   9     4222.64     3591.26    323.20 o 
   1   7   9     5109.13     4780.36    249.77 o 
   3   7   9      615.01      524.50    207.80 o 
   5   7   9     2606.39     2588.08    348.28 o 
   7   7   9     2656.90     2777.67    308.14 o 
   9   7   9      319.44      277.21    424.90 o 
  11   7   9      123.33      258.98    371.34 o 
 -20   8   9      113.71       36.10    339.17 o 
 -18   8   9      105.70      244.70    273.95 o 
 -16   8   9      107.05      250.93    259.90 o 
 -14   8   9        7.16     -178.75    216.74 o 
 -12   8   9      947.75      815.51    223.96 o 
 -10   8   9      214.52      374.09    192.28 o 
  -8   8   9     1616.02     1233.53    213.78 o 
  -6   8   9     5549.00     5021.11    386.50 o 
  -4   8   9     1735.09     2362.17    236.14 o 
  -2   8   9       49.57      -74.94    162.96 o 
   0   8   9      591.48      314.31    328.27 o 
   2   8   9      185.72       96.31    185.53 o 
   4   8   9      575.49      774.18    261.39 o 
   6   8   9      765.05     1204.17    258.22 o 
   8   8   9      277.04       26.73    264.34 o 
  10   8   9      505.58      144.77    301.02 o 
 -19   9   9      536.92      414.38    348.45 o 
 -17   9   9      381.30      178.40    272.63 o 
 -15   9   9       39.30       17.25    245.60 o 
 -13   9   9     1658.78     1558.41    327.63 o 
 -11   9   9     6792.94     7141.64    374.56 o 
  -9   9   9      532.45      266.52    221.57 o 
  -7   9   9     2577.40     2924.10    435.62 o 
  -5   9   9     3042.24     3401.08    274.54 o 
  -3   9   9      270.03       40.01    179.93 o 
  -1   9   9      159.53      345.33    214.93 o 
   1   9   9      123.75      138.61    219.26 o 
   3   9   9     1142.63     1420.25    287.68 o 
   5   9   9      250.07      556.91    247.93 o 
   7   9   9      226.45      -13.73    254.63 o 
   9   9   9      299.36      478.11    310.50 o 
 -18  10   9       27.63     -358.53    407.68 o 
 -16  10   9       82.54      630.75    355.72 o 
 -14  10   9      750.62      311.82    313.25 o 
 -12  10   9      234.36      279.03    362.51 o 
 -10  10   9       95.39      224.03    254.41 o 
  -8  10   9     4770.95     5376.69    569.95 o 
  -6  10   9     1193.34     1375.61    229.35 o 
  -4  10   9       48.49     -274.64    183.09 o 
  -2  10   9     1401.98     1491.57    231.21 o 
   0  10   9      133.23       -9.55    196.72 o 
   2  10   9      431.46      305.55    257.46 o 
   4  10   9       13.27      156.26    315.40 o 
   6  10   9      132.46      394.72    272.68 o 
   8  10   9      344.72      -97.49    300.36 o 
 -17  11   9      277.75      206.76    379.91 o 
 -15  11   9     3004.37     2802.09    477.57 o 
 -13  11   9     3806.07     3169.80    454.52 o 
 -11  11   9     2301.18     2367.73    349.12 o 
  -9  11   9     2876.90     3537.20    328.96 o 
  -7  11   9     3871.09     3546.13    311.08 o 
  -5  11   9      501.29      342.34    217.80 o 
  -3  11   9      210.62      -14.57    208.49 o 
  -1  11   9      848.98      775.83    239.04 o 
   1  11   9     3248.27     2817.32    388.20 o 
   3  11   9     1932.31     1303.97    327.12 o 
   5  11   9      640.74     1025.75    398.79 o 
   7  11   9     1664.02     1635.19    386.72 o 
   9  11   9      693.87      257.16    530.79 o 
 -16  12   9       61.26     1032.05    399.72 o 
 -14  12   9       11.33      310.24    374.19 o 
 -12  12   9      464.62       -0.77    307.90 o 
 -10  12   9      261.82       39.32    293.54 o 
  -8  12   9      146.20       56.70    297.60 o 
  -6  12   9      126.26      238.73    233.22 o 
  -4  12   9       44.55      247.51    226.45 o 
  -2  12   9      188.66       85.39    228.86 o 
   0  12   9        9.81      404.18    287.91 o 
   2  12   9       14.14     -167.62    267.41 o 
   4  12   9       12.71       22.76    306.90 o 
   6  12   9       57.02       18.73    345.38 o 
 -15  13   9      347.19      710.18    663.84 o 
 -13  13   9        2.01     -449.76    447.38 o 
 -11  13   9        1.90       51.21    386.98 o 
  -9  13   9      332.02      971.47    336.25 o 
  -7  13   9      102.84      448.58    427.43 o 
  -5  13   9      165.67      338.59    249.52 o 
  -3  13   9        1.06     -113.68    236.85 o 
  -1  13   9     1205.56     1151.18    326.15 o 
   1  13   9      990.47      835.85    534.05 o 
   3  13   9        4.25      644.29    416.36 o 
   5  13   9      282.35      268.62    395.65 o 
 -12  14   9      971.89      950.59    903.50 o 
 -10  14   9      735.44       42.39    324.43 o 
  -8  14   9     2207.50     2251.93    398.09 o 
  -6  14   9     1523.08     1575.06    316.29 o 
  -4  14   9      212.71      565.88    270.87 o 
  -2  14   9      423.81      759.88    333.88 o 
   0  14   9      129.42      647.36    463.08 o 
   2  14   9       55.00     -287.24    331.81 o 
   4  14   9       44.03      500.24    519.55 o 
 -11  15   9      166.66      719.76    621.51 o 
  -9  15   9      479.13      495.87    381.40 o 
  -7  15   9      397.05       46.25    350.14 o 
  -5  15   9      121.24      -46.95    303.50 o 
  -3  15   9      139.67      725.77    489.09 o 
  -1  15   9        0.53      141.41    373.52 o 
   1  15   9      155.06     -179.26    363.93 o 
  -6  16   9      214.06     -587.17    391.45 o 
  -4  16   9      334.11      424.06    749.32 o 
  -2  16   9      442.08      607.74    457.79 o 
 -22   0  10      213.94     -182.14    718.96 o 
 -20   0  10      513.55      538.42    592.75 o 
 -18   0  10      702.96      553.60    488.10 o 
 -16   0  10     2042.71     3804.46    512.46 o 
 -14   0  10       58.96       23.86    277.63 o 
 -12   0  10    11272.26    10539.60    579.10 o 
 -10   0  10    12300.46    10513.72    629.89 o 
  -8   0  10      265.45      536.73    150.95 o 
  -6   0  10     3136.09     3496.38    239.70 o 
  -4   0  10      127.88      181.66    140.75 o 
  -2   0  10      977.85      642.30    171.42 o 
   0   0  10      352.65      278.84    293.37 o 
   2   0  10    11450.53    11811.25    594.67 o 
   4   0  10     4014.23     4537.11    432.23 o 
   6   0  10      847.19      309.95    484.90 o 
   8   0  10      633.39      545.61    564.79 o 
  10   0  10     1389.94     1453.11    700.59 o 
  12   0  10      241.05       79.88    718.96 o 
 -21   1  10      143.78       34.01    447.33 o 
 -19   1  10     2149.90     2745.23    552.80 o 
 -17   1  10      921.75     1304.73    298.38 o 
 -15   1  10      405.19      347.11    204.31 o 
 -13   1  10     9321.32     9501.15    416.82 o 
 -11   1  10     3879.13     4905.65    289.84 o 
  -9   1  10     1057.21     1000.97    143.78 o 
  -7   1  10     8837.98     9750.78    314.45 o 
  -5   1  10       91.20       11.25     99.40 o 
  -3   1  10     7318.32     6813.61    315.52 o 
  -1   1  10      199.34      218.40    110.00 o 
   1   1  10     2789.28     2689.72    211.38 o 
   3   1  10    21196.90    20127.08    519.86 o 
   5   1  10     2585.02     2218.41    213.23 o 
   7   1  10     1389.73     1723.97    413.12 o 
   9   1  10     1175.84      659.37    548.41 o 
  11   1  10      107.11      400.67    467.85 o 
 -22   2  10       66.04     -283.46    457.18 o 
 -20   2  10       30.46       47.33    407.52 o 
 -18   2  10      262.39       22.41    281.98 o 
 -16   2  10      601.53      674.31    235.59 o 
 -14   2  10       29.38     -276.35    188.42 o 
 -12   2  10     1574.82     1764.05    190.16 o 
 -10   2  10      116.36      238.72    131.83 o 
  -8   2  10      573.50      579.31    129.90 o 
  -6   2  10      122.26      117.65    116.55 o 
  -4   2  10       96.99      206.69    101.66 o 
  -2   2  10      570.13      732.71    121.78 o 
   0   2  10      178.46      -41.14    128.17 o 
   2   2  10      819.72      692.51    177.99 o 
   4   2  10      849.89      735.18    174.84 o 
   6   2  10      350.99      252.89    236.49 o 
   8   2  10       77.43      241.69    286.73 o 
  10   2  10      146.78      310.19    426.99 o 
  12   2  10      188.20      720.86    514.47 o 
 -21   3  10      424.40      363.73    437.35 o 
 -19   3  10     4550.57     6175.30    603.73 o 
 -17   3  10     4241.59     4639.80    514.77 o 
 -15   3  10     5446.38     5285.77    301.31 o 
 -13   3  10    10242.23    10642.17    374.58 o 
 -11   3  10     9000.34     9459.45    337.72 o 
  -9   3  10     4730.39     5151.07    243.22 o 
  -7   3  10     6039.88     6424.72    253.09 o 
  -5   3  10      710.42      885.82    138.02 o 
  -3   3  10     7988.95     8296.46    288.47 o 
  -1   3  10     7015.26     6870.01    315.63 o 
   1   3  10    15347.94    15100.15    429.41 o 
   3   3  10    20907.38    21385.46    867.01 o 
   5   3  10     6645.14     5874.02    446.57 o 
   7   3  10     5148.60     5116.19    343.03 o 
   9   3  10     1399.58     1649.46    347.19 o 
  11   3  10       37.31      163.69    461.67 o 
 -20   4  10      354.73      489.21    943.44 o 
 -18   4  10      684.15      874.27    452.73 o 
 -16   4  10      509.90      954.29    245.80 o 
 -14   4  10      120.80       80.83    178.53 o 
 -12   4  10     9239.27    10097.16    478.86 o 
 -10   4  10     5864.46     6077.69    274.45 o 
  -8   4  10      672.68      492.90    144.27 o 
  -6   4  10     2156.39     2281.63    175.60 o 
  -4   4  10      340.39      739.96    171.54 o 
  -2   4  10     6411.61     6680.84    357.88 o 
   0   4  10      141.86      -95.49    137.87 o 
   2   4  10       47.15       -9.85    161.46 o 
   4   4  10     2405.32     2891.38    270.10 o 
   6   4  10       48.16      222.61    228.30 o 
   8   4  10       86.07     -190.65    241.83 o 
  10   4  10      382.88      176.08    331.81 o 
  12   4  10       58.80     -605.75    403.84 o 
 -21   5  10      232.41      751.90    477.32 o 
 -19   5  10       39.11      159.42    313.17 o 
 -17   5  10      163.92      284.69    250.68 o 
 -15   5  10     1661.80     1610.02    308.19 o 
 -13   5  10      443.24      568.84    189.94 o 
 -11   5  10      430.38      542.53    167.43 o 
  -9   5  10      637.72      668.70    157.35 o 
  -7   5  10      685.96      620.27    177.76 o 
  -5   5  10     1783.19     1650.04    204.92 o 
  -3   5  10      617.87      869.12    177.17 o 
  -1   5  10     3270.16     3406.72    213.79 o 
   1   5  10      618.83      518.92    166.58 o 
   3   5  10       22.44      -81.95    194.30 o 
   5   5  10      240.95     -100.83    205.02 o 
   7   5  10       26.61     -360.79    240.52 o 
   9   5  10        0.43     -186.61    303.65 o 
  11   5  10       51.20      329.43    369.44 o 
 -20   6  10       71.66      215.75    352.85 o 
 -18   6  10      430.75      742.18    290.24 o 
 -16   6  10     1325.13     1130.17    271.24 o 
 -14   6  10     2066.31     2117.24    273.04 o 
 -12   6  10     3994.44     3812.77    254.52 o 
 -10   6  10      391.48      478.76    164.38 o 
  -8   6  10     1547.26     1489.09    217.36 o 
  -6   6  10      291.52      472.72    181.66 o 
  -4   6  10      104.00      153.74    165.73 o 
  -2   6  10      607.60     1064.44    196.95 o 
   0   6  10      621.29      544.89    187.41 o 
   2   6  10      242.52      281.54    241.56 o 
   4   6  10      971.58     1577.81    299.32 o 
   6   6  10      109.72      106.86    234.70 o 
   8   6  10      434.53      226.43    332.54 o 
  10   6  10      223.73     -231.23    343.20 o 
 -19   7  10     2482.60     3245.65    380.04 o 
 -17   7  10     1153.58     1476.08    292.97 o 
 -15   7  10     2927.04     2206.96    286.76 o 
 -13   7  10     8968.14     9014.84    412.50 o 
 -11   7  10     4879.85     5166.71    333.36 o 
  -9   7  10     2233.30     1885.38    236.33 o 
  -7   7  10     3623.90     4554.82    297.72 o 
  -5   7  10       66.50       57.84    182.39 o 
  -3   7  10     1582.54     2186.74    235.25 o 
  -1   7  10      679.57      464.37    190.27 o 
   1   7  10     4785.45     5500.11    527.17 o 
   3   7  10     3012.54     4122.07    316.47 o 
   5   7  10     1854.03     1737.65    337.31 o 
   7   7  10     1529.59     1828.88    303.34 o 
   9   7  10      694.07     1267.56    473.21 o 
 -20   8  10       13.91      400.04    406.07 o 
 -18   8  10       75.18      386.52    289.92 o 
 -16   8  10      237.37     -102.44    307.86 o 
 -14   8  10      386.59      336.73    285.69 o 
 -12   8  10      364.38      247.24    224.45 o 
 -10   8  10       75.71      274.54    198.90 o 
  -8   8  10     6895.75     7363.60    375.30 o 
  -6   8  10      373.95      -19.40    188.97 o 
  -4   8  10      689.36      626.46    200.40 o 
  -2   8  10     4628.32     4789.15    317.93 o 
   0   8  10      424.02     -153.24    190.59 o 
   2   8  10        0.34      261.55    248.78 o 
   4   8  10      334.52       90.97    271.13 o 
   6   8  10      611.40      813.77    269.71 o 
   8   8  10      729.43      826.91    310.74 o 
  10   8  10        8.80      249.04    385.74 o 
 -19   9  10      925.19     1101.78    359.58 o 
 -17   9  10     1699.56     1470.09    382.90 o 
 -15   9  10     4023.86     3073.41    398.92 o 
 -13   9  10     2209.58     2322.49    354.55 o 
 -11   9  10     1356.74     1428.23    289.72 o 
  -9   9  10       62.01      -50.08    213.49 o 
  -7   9  10      344.12      447.09    213.38 o 
  -5   9  10      613.15      395.19    202.58 o 
  -3   9  10      348.99      504.43    207.72 o 
  -1   9  10     2764.96     2715.08    335.42 o 
   1   9  10     2462.67     1709.32    305.58 o 
   3   9  10      922.09      882.80    298.44 o 
   5   9  10     1022.57      938.98    322.97 o 
   7   9  10      457.51      433.27    348.10 o 
   9   9  10      482.22      260.60    345.10 o 
 -18  10  10      224.40      760.22    424.12 o 
 -16  10  10      301.58      -37.43    340.29 o 
 -14  10  10      538.32      -99.49    306.19 o 
 -12  10  10     1404.04     1539.31    333.50 o 
 -10  10  10      548.03      110.72    233.26 o 
  -8  10  10      369.12      191.85    226.82 o 
  -6  10  10      189.17       53.74    225.16 o 
  -4  10  10      171.07      351.17    219.25 o 
  -2  10  10      296.47      435.24    219.90 o 
   0  10  10      122.43       75.64    258.54 o 
   2  10  10      161.31      319.94    288.11 o 
   4  10  10      217.37      294.89    303.23 o 
   6  10  10        2.40     -189.17    332.74 o 
   8  10  10      133.35      -85.40    485.96 o 
 -17  11  10       66.87      256.42    433.07 o 
 -15  11  10       43.30       23.14    337.95 o 
 -13  11  10      417.62      732.16    327.27 o 
 -11  11  10        1.82      167.84    278.26 o 
  -9  11  10       99.14      278.43    244.74 o 
  -7  11  10     2622.30     3243.56    317.91 o 
  -5  11  10       21.84     -250.64    401.26 o 
  -3  11  10      239.52      344.96    233.85 o 
  -1  11  10      366.23      577.04    292.46 o 
   1  11  10       34.69       45.97    289.20 o 
   3  11  10      233.58      210.30    320.20 o 
   5  11  10       28.29      288.15    351.43 o 
   7  11  10       10.96      -59.62    382.45 o 
 -16  12  10        7.37      468.39    515.80 o 
 -14  12  10      463.18      719.43    384.95 o 
 -12  12  10      446.52     1032.90    438.02 o 
 -10  12  10     1342.39      940.29    336.42 o 
  -8  12  10     3891.85     3411.03    480.80 o 
  -6  12  10     3731.83     3400.18    421.55 o 
  -4  12  10     1508.08     1665.17    342.67 o 
  -2  12  10     1032.25     1209.17    352.86 o 
   0  12  10      409.74      149.32    300.17 o 
   2  12  10      167.98      293.19    333.10 o 
   4  12  10       10.83     -469.85    341.27 o 
 -13  13  10      656.62      367.51   1118.39 o 
 -11  13  10      255.68      978.47    376.44 o 
  -9  13  10      375.30      710.25    368.13 o 
  -7  13  10       41.69      367.82    264.85 o 
  -5  13  10      136.39      581.15    270.35 o 
  -3  13  10       22.54       -8.95    255.36 o 
  -1  13  10      813.00     1347.49    355.44 o 
   1  13  10     1195.79      801.70    391.33 o 
   3  13  10      337.81      269.56    492.71 o 
 -12  14  10        1.79      746.13    667.04 o 
 -10  14  10      133.24      494.24    379.35 o 
  -8  14  10       99.06      508.17    367.24 o 
  -6  14  10       98.89       32.51    360.33 o 
  -4  14  10      145.12      355.79    298.26 o 
  -2  14  10      162.94      630.88    369.47 o 
   0  14  10       57.97      430.40    381.41 o 
   2  14  10       54.49      142.99    808.44 o 
  -9  15  10       28.62      247.02    482.91 o 
  -7  15  10      334.30      613.05    340.62 o 
  -5  15  10      311.61      399.11    413.48 o 
  -3  15  10      316.80      522.11    385.46 o 
  -1  15  10      718.72     1410.77    729.35 o 
 -21   1  11     1455.93     1449.56    520.14 o 
 -19   1  11     4255.16     6014.76    613.45 o 
 -17   1  11     1792.09     1800.94    298.18 o 
 -15   1  11     5620.92     6299.55    370.58 o 
 -13   1  11     3167.27     3186.97    385.23 o 
 -11   1  11        4.08      -58.18    166.50 o 
  -9   1  11        3.66      -46.34    130.19 o 
  -7   1  11      168.98      183.07    127.27 o 
  -5   1  11    13487.64    14886.78    370.98 o 
  -3   1  11     7762.63     8376.02    297.34 o 
  -1   1  11     4882.94     4816.70    216.32 o 
   1   1  11     3539.74     4280.25    453.51 o 
   3   1  11     3089.51     3016.49    233.35 o 
   5   1  11     1048.71      788.89    276.39 o 
   7   1  11     2010.83     3151.04    871.94 o 
   9   1  11       36.85     -158.28    423.14 o 
  11   1  11       10.90     1140.75   1081.24 o 
 -22   2  11       33.14     -468.13    711.78 o 
 -20   2  11       14.64       28.16    636.28 o 
 -18   2  11     2209.32     2212.92    355.07 o 
 -16   2  11       17.07     -326.67    217.78 o 
 -14   2  11      114.22      472.66    218.49 o 
 -12   2  11     6136.64     5748.65    330.30 o 
 -10   2  11      126.76      224.32    139.53 o 
  -8   2  11      194.47      504.34    143.38 o 
  -6   2  11      543.19      429.58    138.29 o 
  -4   2  11      607.58      846.30    135.16 o 
  -2   2  11     2896.63     2866.65    209.38 o 
   0   2  11       97.40      320.13    164.03 o 
   2   2  11     2294.21     3063.52    234.00 o 
   4   2  11     1812.34     1473.24    242.45 o 
   6   2  11      132.52      -48.52    222.00 o 
   8   2  11       37.07      553.28    467.73 o 
  10   2  11      271.16      -79.03    467.87 o 
 -21   3  11       87.53     -336.35    463.13 o 
 -19   3  11      207.84      400.41    326.49 o 
 -17   3  11      268.50      261.87    285.34 o 
 -15   3  11      260.50      105.46    235.22 o 
 -13   3  11      356.04      403.56    191.08 o 
 -11   3  11        8.78      113.54    156.57 o 
  -9   3  11      728.27      758.43    160.27 o 
  -7   3  11      247.90       13.75    130.22 o 
  -5   3  11     1251.12     1552.19    204.47 o 
  -3   3  11      101.42      167.05    163.49 o 
  -1   3  11      695.11      665.08    160.82 o 
   1   3  11      193.45      347.27    175.74 o 
   3   3  11      197.43     -129.56    211.24 o 
   5   3  11        2.41      229.84    220.18 o 
   7   3  11      400.29      726.49    308.85 o 
   9   3  11       65.97      -36.95    427.49 o 
  11   3  11       16.52      254.83    721.36 o 
 -20   4  11      275.38      617.27    420.65 o 
 -18   4  11       99.09     -347.00    361.97 o 
 -16   4  11     1525.10     1258.25    430.61 o 
 -14   4  11     2293.55     2109.58    236.72 o 
 -12   4  11     1062.16      701.06    217.32 o 
 -10   4  11     2667.20     2808.31    274.53 o 
  -8   4  11     2664.80     2426.57    201.69 o 
  -6   4  11        2.57     -232.38    154.92 o 
  -4   4  11      106.52      459.38    179.34 o 
  -2   4  11       25.88      145.66    167.97 o 
   0   4  11      381.01      233.30    160.21 o 
   2   4  11     1000.67     1339.10    212.88 o 
   4   4  11      677.62     1006.45    434.70 o 
   6   4  11      250.68      242.15    280.88 o 
   8   4  11       36.72     -126.13    306.89 o 
  10   4  11      261.54     1013.97    534.43 o 
 -21   5  11     1554.16      413.80    689.41 o 
 -19   5  11     3849.41     5107.07    475.39 o 
 -17   5  11     1468.12      973.90    410.45 o 
 -15   5  11     3363.69     3470.15    313.16 o 
 -13   5  11     5575.38     5868.22    313.84 o 
 -11   5  11        2.49     -243.97    162.65 o 
  -9   5  11      346.26      349.35    185.06 o 
  -7   5  11        1.45       23.72    173.15 o 
  -5   5  11    10939.62    12398.03    991.73 o 
  -3   5  11    12124.41    11419.44    466.95 o 
  -1   5  11     6436.90     7002.80    350.79 o 
   1   5  11    15636.87    17139.41    498.39 o 
   3   5  11     6751.26     7162.58    383.70 o 
   5   5  11     2033.55     2049.21    403.91 o 
   7   5  11     2175.73     3166.55    404.14 o 
   9   5  11      176.87     -452.35    301.57 o 
 -20   6  11        4.27     -473.03    336.53 o 
 -18   6  11      382.95      882.80    347.43 o 
 -16   6  11      103.38      385.88    245.09 o 
 -14   6  11        5.65       67.20    200.71 o 
 -12   6  11      620.06      850.99    302.26 o 
 -10   6  11      669.43     1313.82    228.83 o 
  -8   6  11     1219.55     1647.76    290.03 o 
  -6   6  11        9.55     -259.67    175.06 o 
  -4   6  11     1069.63     1229.70    220.20 o 
  -2   6  11      118.46     -117.13    183.92 o 
   0   6  11      178.38       26.13    214.86 o 
   2   6  11      406.81       98.13    263.70 o 
   4   6  11      655.49      237.13    240.36 o 
   6   6  11       29.55     -226.58    267.16 o 
   8   6  11       14.04       59.91    273.17 o 
  10   6  11       16.18      451.35    583.56 o 
 -19   7  11      219.65      343.19    451.63 o 
 -17   7  11     1209.01     1195.18    303.80 o 
 -15   7  11     1168.74      646.15    313.17 o 
 -13   7  11      148.31      215.86    231.93 o 
 -11   7  11      915.65      767.64    234.51 o 
  -9   7  11        6.92      373.29    263.01 o 
  -7   7  11     3168.92     3235.93    282.14 o 
  -5   7  11     2252.20     2047.58    254.29 o 
  -3   7  11     2168.60     2273.24    356.98 o 
  -1   7  11     6782.02     6116.08    622.90 o 
   1   7  11     4775.42     4492.95    423.70 o 
   3   7  11     2024.78     2650.12    351.11 o 
   5   7  11      719.74      809.55    271.77 o 
   7   7  11       86.45      -87.48    271.01 o 
   9   7  11       11.07     -290.97    388.46 o 
 -18   8  11      718.18      639.53    370.65 o 
 -16   8  11      539.68      685.57    334.91 o 
 -14   8  11     2536.77     1802.02    349.65 o 
 -12   8  11     3064.04     2149.59    343.32 o 
 -10   8  11      975.28      821.54    242.05 o 
  -8   8  11       24.45      226.51    215.41 o 
  -6   8  11      468.81     -101.82    281.46 o 
  -4   8  11        6.61     -286.05    280.42 o 
  -2   8  11      120.85      201.15    204.63 o 
   0   8  11      365.45      382.20    223.62 o 
   2   8  11      422.85      184.72    271.14 o 
   4   8  11      418.91      508.96    311.03 o 
   6   8  11      515.40      378.40    323.23 o 
   8   8  11      614.58      617.01    366.32 o 
 -19   9  11      353.83      204.99    523.11 o 
 -17   9  11      324.83      145.70    365.97 o 
 -15   9  11     1055.91     1004.04    351.92 o 
 -13   9  11     1655.29     1322.64    427.38 o 
 -11   9  11        2.11      -15.22    236.49 o 
  -9   9  11     1197.48     1449.27    431.70 o 
  -7   9  11        6.26      256.01    226.15 o 
  -5   9  11      736.44     1380.45    260.26 o 
  -3   9  11      764.49      785.66    241.25 o 
  -1   9  11      901.47     1053.60    251.22 o 
   1   9  11     3528.22     4431.30    406.40 o 
   3   9  11     1255.04     1348.97    333.01 o 
   5   9  11      420.85      151.54    393.66 o 
   7   9  11      452.26      944.10    486.39 o 
 -18  10  11       79.67       35.95    772.49 o 
 -16  10  11      495.64      294.54    364.80 o 
 -14  10  11     1306.60     1777.22    371.13 o 
 -12  10  11      169.24      256.69    314.08 o 
 -10  10  11      185.53      501.87    347.87 o 
  -8  10  11     1815.35     1836.42    282.98 o 
  -6  10  11      261.70      -60.43    263.24 o 
  -4  10  11      457.57      607.60    245.99 o 
  -2  10  11       84.54      221.70    238.04 o 
   0  10  11      136.30      207.21    287.70 o 
   2  10  11       18.33      -48.42    277.96 o 
   4  10  11       21.22      436.92    355.04 o 
   6  10  11      306.24      898.49    482.45 o 
 -17  11  11      782.25      904.30    799.65 o 
 -15  11  11      480.45     1169.13    400.82 o 
 -13  11  11      106.16     1040.44    432.06 o 
 -11  11  11      155.68      571.53    423.74 o 
  -9  11  11       78.33      108.81    251.91 o 
  -7  11  11     2263.07     2202.75    320.15 o 
  -5  11  11      767.32      382.48    265.34 o 
  -3  11  11     2176.01     1633.27    287.79 o 
  -1  11  11     4814.68     4550.49    434.15 o 
   1  11  11     2322.91     2715.13    404.62 o 
   3  11  11     2455.46     2201.06    530.09 o 
   5  11  11     1167.54      578.62    609.25 o 
 -14  12  11      170.39      147.35    436.74 o 
 -12  12  11       85.18      -81.19    560.42 o 
 -10  12  11        1.49     -117.47    288.14 o 
  -8  12  11        9.84      212.11    274.04 o 
  -6  12  11      197.12      -68.95    260.11 o 
  -4  12  11      446.19      151.46    263.04 o 
  -2  12  11       81.78      346.91    320.57 o 
   0  12  11       24.89      382.91    369.08 o 
   2  12  11      102.00     -462.35    374.49 o 
   4  12  11       15.03      122.12    544.55 o 
 -13  13  11      394.74      459.00   1167.52 o 
 -11  13  11      155.35      347.44    363.28 o 
  -9  13  11      704.67      519.86    333.11 o 
  -7  13  11      822.39     1049.99    386.99 o 
  -5  13  11      265.39       66.30    297.71 o 
  -3  13  11      146.44      307.35    353.66 o 
  -1  13  11      402.65      614.02    368.66 o 
   1  13  11      238.39      311.41    597.23 o 
 -10  14  11      502.67      330.36    381.03 o 
  -8  14  11      594.09     1274.98    358.37 o 
  -6  14  11       97.78      164.28    307.09 o 
  -4  14  11      143.42     -120.04    595.32 o 
  -2  14  11       23.46      571.00    400.52 o 
  -5  15  11       59.85      135.98    518.45 o 
 -20   0  12     1333.19     1965.17    726.95 o 
 -18   0  12     1685.71     2016.77    744.93 o 
 -16   0  12      638.88      210.31    328.02 o 
 -14   0  12     2237.00     1994.15    383.04 o 
 -12   0  12     2322.40     1914.86    356.16 o 
 -10   0  12      824.83      579.33    365.87 o 
  -8   0  12      179.80      268.30    249.93 o 
  -6   0  12        4.77      -27.71    174.39 o 
  -4   0  12     2518.20     2828.29    271.20 o 
  -2   0  12     2525.50     1742.78    243.94 o 
   0   0  12     3745.73     4687.21    555.60 o 
   2   0  12     1230.34     1601.48    363.92 o 
   4   0  12      574.68       54.95    331.29 o 
   6   0  12       81.42     -520.05    532.83 o 
   8   0  12      205.02      149.38    627.90 o 
  10   0  12      160.21      -80.68    753.32 o 
 -21   1  12      698.45      872.47    517.79 o 
 -19   1  12     1398.85     1592.85    444.55 o 
 -17   1  12      657.13      293.34    253.87 o 
 -15   1  12     1694.18     2038.14    384.62 o 
 -13   1  12       23.20      -62.32    196.75 o 
 -11   1  12     1133.86     1214.75    228.89 o 
  -9   1  12     2178.21     2170.31    236.26 o 
  -7   1  12     3488.66     4116.24    235.70 o 
  -5   1  12    10063.47    10167.09    342.42 o 
  -3   1  12     6539.76     6203.60    283.92 o 
  -1   1  12    14326.30    15570.61    458.91 o 
   1   1  12     2504.36     3271.27    253.53 o 
   3   1  12      415.79      -51.66    220.05 o 
   5   1  12      539.85      346.36    303.44 o 
   7   1  12       68.03       77.15    737.34 o 
   9   1  12      208.24      459.53    488.05 o 
 -20   2  12       92.46     -393.80    424.89 o 
 -18   2  12      169.40      -52.05    292.71 o 
 -16   2  12     1144.46      783.53    260.35 o 
 -14   2  12      790.39      635.94    247.67 o 
 -12   2  12       66.67      171.07    200.70 o 
 -10   2  12     1344.07     1199.40    271.89 o 
  -8   2  12      308.33      481.87    156.80 o 
  -6   2  12      179.13      202.21    149.32 o 
  -4   2  12       12.30       13.45    180.89 o 
  -2   2  12        9.69     -258.30    172.20 o 
   0   2  12        5.69      -66.88    175.62 o 
   2   2  12        2.89      -74.02    193.69 o 
   4   2  12       18.69       34.27    221.15 o 
   6   2  12      138.82      808.85    452.94 o 
   8   2  12       23.78      745.02   1008.15 o 
  10   2  12       10.00      452.15    746.92 o 
 -21   3  12     1889.21     2512.59    607.48 o 
 -19   3  12     1611.24     2500.55    437.81 o 
 -17   3  12      531.88      335.68    291.53 o 
 -15   3  12     3255.75     3734.88    337.22 o 
 -13   3  12       25.83       27.12    208.38 o 
 -11   3  12     4193.76     5199.81    277.81 o 
  -9   3  12     2622.52     2730.49    221.32 o 
  -7   3  12     7799.73     8801.17    383.87 o 
  -5   3  12    25011.55    26525.59    734.25 o 
  -3   3  12    12636.32    14063.67    492.18 o 
  -1   3  12    14521.67    14412.17    564.59 o 
   1   3  12    10675.35    11797.54    496.71 o 
   3   3  12     2866.31     2788.12    294.51 o 
   5   3  12      619.77      526.28    254.38 o 
   7   3  12      404.09     -285.24    428.24 o 
   9   3  12       57.12      848.49    507.84 o 
 -20   4  12      341.23      653.42    533.25 o 
 -18   4  12      876.89      770.14    342.88 o 
 -16   4  12        7.07      166.14    282.87 o 
 -14   4  12       14.65      202.02    232.06 o 
 -12   4  12      451.51      156.92    180.63 o 
 -10   4  12      718.12     1068.61    266.93 o 
  -8   4  12       82.85      -72.46    183.99 o 
  -6   4  12      464.02      617.76    199.14 o 
  -4   4  12     1483.49     1868.30    322.74 o 
  -2   4  12      178.70      115.40    195.70 o 
   0   4  12        1.34      176.22    209.33 o 
   2   4  12      610.38      743.23    216.09 o 
   4   4  12       24.84      -23.99    233.31 o 
   6   4  12        3.13      116.27    259.70 o 
   8   4  12       55.77      -89.30    454.28 o 
 -21   5  12       11.88      261.22    721.36 o 
 -19   5  12       30.27     -316.46    349.87 o 
 -17   5  12       12.98     -152.22    316.04 o 
 -15   5  12      632.82      614.33    258.07 o 
 -13   5  12      515.64      260.87    195.48 o 
 -11   5  12        7.46      456.26    218.10 o 
  -9   5  12     2006.79     1902.56    256.98 o 
  -7   5  12     1783.59     1382.41    238.68 o 
  -5   5  12      450.04      381.33    203.17 o 
  -3   5  12      125.19      -40.17    192.30 o 
  -1   5  12       12.37       44.56    206.97 o 
   1   5  12        4.85     -253.91    218.67 o 
   3   5  12      262.29      707.73    305.53 o 
   5   5  12      391.12      153.59    310.11 o 
   7   5  12       18.49     -361.90    258.65 o 
   9   5  12       17.45     -612.95    408.63 o 
 -20   6  12      368.69     -114.37    396.01 o 
 -18   6  12      576.31      281.00    379.26 o 
 -16   6  12      608.95      468.12    311.54 o 
 -14   6  12     1447.74      847.62    311.77 o 
 -12   6  12     1172.35      606.04    369.43 o 
 -10   6  12      283.91      250.89    218.42 o 
  -8   6  12      296.73      -81.04    208.15 o 
  -6   6  12       11.84      171.04    211.32 o 
  -4   6  12      806.02     1101.41    237.61 o 
  -2   6  12       38.41      201.01    213.18 o 
   0   6  12      830.25      531.48    234.20 o 
   2   6  12      354.96      140.68    272.88 o 
   4   6  12      157.25      499.37    304.23 o 
   6   6  12      234.99        0.46    281.40 o 
   8   6  12       48.62       31.95    360.39 o 
 -19   7  12      659.25      501.15    387.09 o 
 -17   7  12      294.34      -38.10    323.99 o 
 -15   7  12      748.09     1075.29    341.85 o 
 -13   7  12      460.20      591.27    379.81 o 
 -11   7  12      104.08      396.74    460.29 o 
  -9   7  12      141.28      103.22    226.79 o 
  -7   7  12     1403.92     1434.62    312.44 o 
  -5   7  12     6506.61     6727.93    381.28 o 
  -3   7  12     3666.42     3619.07    316.40 o 
  -1   7  12     2292.29     2507.13    286.37 o 
   1   7  12     4944.59     5757.54    432.80 o 
   3   7  12      672.14     1599.61    567.98 o 
   5   7  12       50.02     -342.23    293.26 o 
   7   7  12       56.89      269.76    320.08 o 
 -18   8  12       15.68     -337.14    355.37 o 
 -16   8  12      661.13     1078.03    363.79 o 
 -14   8  12      120.01      120.63    384.83 o 
 -12   8  12      535.67      663.28    262.38 o 
 -10   8  12      709.09     1504.54    287.33 o 
  -8   8  12      345.02       82.66    232.62 o 
  -6   8  12      506.01      627.48    240.73 o 
  -4   8  12     1159.86     1162.68    261.60 o 
  -2   8  12        6.68      127.76    232.72 o 
   0   8  12      256.71       85.86    268.41 o 
   2   8  12      123.77      298.84    305.16 o 
   4   8  12      219.25      309.29    321.47 o 
   6   8  12      197.16     -313.46    349.85 o 
 -17   9  12      381.74      174.45    368.20 o 
 -15   9  12        6.35      -22.37    405.04 o 
 -13   9  12      443.42      666.70    335.06 o 
 -11   9  12       56.07      302.58    318.24 o 
  -9   9  12     1395.21     1749.97    328.30 o 
  -7   9  12     4148.25     3861.43    459.31 o 
  -5   9  12     1841.62     1389.25    345.78 o 
  -3   9  12     2249.08     2405.64    304.65 o 
  -1   9  12     1525.05     1514.31    367.28 o 
   1   9  12      417.48      175.35    299.04 o 
   3   9  12      298.50      646.17    431.43 o 
   5   9  12       85.07      161.28    351.31 o 
 -16  10  12       45.27     -503.22    362.24 o 
 -14  10  12      465.00      343.55    347.34 o 
 -12  10  12       32.01      -91.45    269.99 o 
 -10  10  12        1.56      439.25    436.08 o 
  -8  10  12       41.98     -186.24    255.47 o 
  -6  10  12       40.90       49.73    255.28 o 
  -4  10  12      191.82      149.85    259.85 o 
  -2  10  12       41.68      -18.61    264.90 o 
   0  10  12      269.18      165.40    376.76 o 
   2  10  12      155.64       37.45    340.50 o 
   4  10  12       86.29     -528.79    352.53 o 
 -15  11  12      120.35      773.74    484.09 o 
 -13  11  12      175.46      279.85    365.33 o 
 -11  11  12       14.38      -70.75    409.21 o 
  -9  11  12      241.30      448.38    288.57 o 
  -7  11  12       95.60     -185.98    266.49 o 
  -5  11  12       78.88      -43.68    265.46 o 
  -3  11  12       23.73      -85.25    280.36 o 
  -1  11  12       45.84      -43.69    559.85 o 
   1  11  12      200.85       68.33    372.41 o 
   3  11  12        0.77     -218.36    521.11 o 
 -14  12  12      323.19        3.62    640.68 o 
 -12  12  12      232.09      216.39    561.46 o 
 -10  12  12     1132.54     1493.73    345.38 o 
  -8  12  12      329.06      270.00    303.69 o 
  -6  12  12      102.04     -330.11    279.22 o 
  -4  12  12     1175.03      888.47    310.27 o 
  -2  12  12       42.96      152.18    373.85 o 
   0  12  12      954.29     1321.24    391.91 o 
   2  12  12      448.47      713.37    805.24 o 
 -11  13  12      196.61      292.39    390.61 o 
  -9  13  12      803.77      854.09    765.96 o 
  -7  13  12     1390.17     1191.45    343.89 o 
  -5  13  12     1283.82     1854.11    463.52 o 
  -3  13  12     1057.20     1565.46    399.01 o 
  -1  13  12      689.60     1116.53    420.44 o 
  -8  14  12       21.39     1586.40   1419.16 o 
  -6  14  12        4.11      383.38    722.56 o 
  -4  14  12       16.90     1277.36    747.72 o 
 -21   1  13      918.08     1119.94    542.50 o 
 -19   1  13      128.51      283.01    338.91 o 
 -17   1  13       15.19     -222.31    251.82 o 
 -15   1  13       43.17      -54.63    235.37 o 
 -13   1  13     1548.20     2161.87    287.09 o 
 -11   1  13     5141.31     5450.81    338.69 o 
  -9   1  13     5993.48     5955.70    339.31 o 
  -7   1  13     9194.90    10361.26    425.94 o 
  -5   1  13     7996.15     8149.98    378.36 o 
  -3   1  13     4380.91     4477.47    383.04 o 
  -1   1  13     6305.63     6023.69    356.50 o 
   1   1  13     2343.57     3161.82    306.72 o 
   3   1  13       21.04       -4.96    244.20 o 
   5   1  13       57.46     -423.75    411.17 o 
   7   1  13       21.97      -87.82    470.09 o 
 -20   2  13      940.55     1095.95    502.96 o 
 -18   2  13      281.63      609.49    324.27 o 
 -16   2  13      358.76      375.10    260.69 o 
 -14   2  13       53.32      140.55    231.29 o 
 -12   2  13        2.83       84.47    214.20 o 
 -10   2  13      583.96      555.32    215.22 o 
  -8   2  13      147.73      136.77    200.35 o 
  -6   2  13       66.86      116.83    192.74 o 
  -4   2  13     1060.16      705.00    276.04 o 
  -2   2  13      102.24      307.20    207.86 o 
   0   2  13        3.32     -153.16    195.10 o 
   2   2  13      235.60        2.34    235.39 o 
   4   2  13        8.83      575.45    358.01 o 
   6   2  13      193.63     -147.46    437.46 o 
   8   2  13       52.76     -142.96    490.66 o 
 -21   3  13      139.92      317.14    763.70 o 
 -19   3  13       25.93       40.66    475.45 o 
 -17   3  13        0.59     -142.20    290.69 o 
 -15   3  13     3091.57     3022.44    387.88 o 
 -13   3  13      497.17      647.09    239.02 o 
 -11   3  13      348.16      603.82    242.71 o 
  -9   3  13        2.51      112.05    206.16 o 
  -7   3  13     1397.94     1756.94    244.93 o 
  -5   3  13      784.01      790.69    221.05 o 
  -3   3  13       48.18     -109.30    209.06 o 
  -1   3  13      488.06      546.95    228.00 o 
   1   3  13      226.49      124.31    212.54 o 
   3   3  13        6.46     -248.92    234.90 o 
   5   3  13       19.37     -168.27    321.29 o 
   7   3  13       53.42      768.43    504.22 o 
 -20   4  13      237.08      541.21    427.52 o 
 -18   4  13      495.60      407.22    335.44 o 
 -16   4  13      212.55     -228.15    278.23 o 
 -14   4  13     2531.03     2559.40    358.33 o 
 -12   4  13       45.93     -156.64    274.21 o 
 -10   4  13       32.90      -42.15    221.79 o 
  -8   4  13      307.67      357.13    221.36 o 
  -6   4  13        6.37      171.55    256.32 o 
  -4   4  13      782.61      624.67    223.35 o 
  -2   4  13      528.72      347.26    221.01 o 
   0   4  13      871.91      782.00    251.00 o 
   2   4  13      642.91      -10.05    272.89 o 
   4   4  13      289.72     -303.41    253.24 o 
   6   4  13      459.33     -220.64    350.67 o 
   8   4  13      109.38      -55.92    726.15 o 
 -19   5  13      107.79     -310.57    375.78 o 
 -17   5  13      100.98     -634.63    575.71 o 
 -15   5  13       99.65     -464.10    309.40 o 
 -13   5  13     2758.93     2606.05    400.74 o 
 -11   5  13     3688.49     4050.15    376.35 o 
  -9   5  13     5605.95     5413.23    353.58 o 
  -7   5  13    11083.97    11581.38    471.86 o 
  -5   5  13     6980.63     7894.41    402.48 o 
  -3   5  13     5751.62     5396.61    350.36 o 
  -1   5  13     3928.74     3933.32    406.68 o 
   1   5  13      841.65      883.85    300.67 o 
   3   5  13      123.12       80.42    382.69 o 
   5   5  13        0.07     -360.89    276.23 o 
   7   5  13        7.77      362.13    455.42 o 
 -20   6  13      348.53     -623.33    499.34 o 
 -18   6  13        8.51     -680.72    453.82 o 
 -16   6  13      129.87     -302.08    765.70 o 
 -14   6  13       32.74     -227.36    291.58 o 
 -12   6  13        7.62      -40.47    247.06 o 
 -10   6  13      287.37      338.79    329.19 o 
  -8   6  13      389.89      436.22    234.65 o 
  -6   6  13        6.40      101.60    246.06 o 
  -4   6  13      410.33      532.18    240.32 o 
  -2   6  13      235.53      580.95    237.44 o 
   0   6  13      444.01      405.15    247.61 o 
   2   6  13       39.86       80.21    295.17 o 
   4   6  13      296.10      781.76    338.61 o 
   6   6  13       15.17       19.08    334.97 o 
 -19   7  13        6.85     -961.02    640.68 o 
 -17   7  13        2.47     -140.97    444.78 o 
 -15   7  13      798.46      497.25    342.79 o 
 -13   7  13      790.44      865.85    283.32 o 
 -11   7  13     1259.41     1322.20    282.10 o 
  -9   7  13     1958.72     2085.22    509.07 o 
  -7   7  13     2364.70     2273.06    288.90 o 
  -5   7  13     2188.77     2211.24    475.29 o 
  -3   7  13     2437.43     2971.97    336.80 o 
  -1   7  13      285.14      236.95    249.34 o 
   1   7  13      125.88       63.27    397.71 o 
   3   7  13      239.69     -182.33    407.55 o 
   5   7  13       13.49     -100.70    565.05 o 
 -18   8  13      758.31      171.75    740.53 o 
 -16   8  13      726.18      130.90    470.82 o 
 -14   8  13     1604.13     1249.20    369.80 o 
 -12   8  13      658.96      626.95    284.43 o 
 -10   8  13     1432.19      916.72    284.24 o 
  -8   8  13      213.54      -40.62    256.80 o 
  -6   8  13      142.96       28.52    247.37 o 
  -4   8  13       19.70      143.86    269.00 o 
  -2   8  13       36.36     -231.19    242.66 o 
   0   8  13      394.14      352.80    329.25 o 
   2   8  13      238.91      221.19    329.77 o 
   4   8  13       10.18     -526.00    350.66 o 
 -17   9  13       43.24     -131.88    448.35 o 
 -15   9  13       34.04      251.35    419.07 o 
 -13   9  13      138.94      420.60    312.57 o 
 -11   9  13      958.92     1405.90    411.27 o 
  -9   9  13      195.07       77.05    269.80 o 
  -7   9  13      809.63     1022.55    285.83 o 
  -5   9  13     1692.82     1838.74    315.54 o 
  -3   9  13      294.67      -51.64    254.81 o 
  -1   9  13      453.86      713.44    605.56 o 
   1   9  13      165.75      223.96    354.32 o 
   3   9  13        1.01     -435.93    458.64 o 
 -16  10  13      463.58     2131.33    729.35 o 
 -14  10  13      270.27      608.52    530.46 o 
 -12  10  13     1253.60     1459.67    332.86 o 
 -10  10  13      826.17     1461.51    330.53 o 
  -8  10  13      129.98       70.81    286.14 o 
  -6  10  13        1.06      -93.28    274.75 o 
  -4  10  13       93.06      121.78    287.07 o 
  -2  10  13       97.32     -275.00    503.72 o 
   0  10  13       68.24     -223.20    368.54 o 
   2  10  13       55.75     -297.78    383.75 o 
 -15  11  13      106.44     1454.71    739.73 o 
 -13  11  13      391.81      750.95    430.99 o 
 -11  11  13      720.20     1060.08    349.10 o 
  -9  11  13     1809.32     1749.17    370.59 o 
  -7  11  13     3609.04     3477.91    395.61 o 
  -5  11  13     2773.91     2744.84    377.94 o 
  -3  11  13     1244.73     1034.92    386.83 o 
  -1  11  13     1077.18      958.69    392.17 o 
   1  11  13      331.23     -181.35    570.71 o 
 -12  12  13        3.37      386.78    402.79 o 
 -10  12  13       10.68     -137.65    309.54 o 
  -8  12  13        6.91      233.13    323.48 o 
  -6  12  13        5.00     -425.72    317.41 o 
  -4  12  13       15.12     -153.03    512.07 o 
  -2  12  13       62.35     -206.78    369.24 o 
  -9  13  13      509.49     -236.07    513.60 o 
  -7  13  13      168.42      -37.34    806.96 o 
  -5  13  13      225.41      441.57    527.41 o 
 -20   0  14     1125.60      236.46    643.87 o 
 -18   0  14      793.15      787.49    430.13 o 
 -16   0  14      603.03     -265.56    480.91 o 
 -14   0  14     1202.87      906.97    381.13 o 
 -12   0  14       22.52      104.78    319.48 o 
 -10   0  14        5.81      322.64    333.18 o 
  -8   0  14      220.95      369.30    303.57 o 
  -6   0  14      121.21     -377.86    467.33 o 
  -4   0  14       18.95      574.37    508.07 o 
  -2   0  14      188.69     -559.24    523.65 o 
   0   0  14      499.90      110.33    348.50 o 
   2   0  14     1572.74     2268.92    444.24 o 
   4   0  14        5.22      133.41    599.94 o 
   6   0  14       71.75     -182.94    701.39 o 
 -21   1  14       62.38       62.31    738.14 o 
 -19   1  14       94.78      187.62    358.57 o 
 -17   1  14       29.46      -89.67    267.21 o 
 -15   1  14       64.24       93.73    242.76 o 
 -13   1  14     1717.70     2147.97    293.03 o 
 -11   1  14     1244.72     1343.42    259.84 o 
  -9   1  14     1961.01     2162.26    276.32 o 
  -7   1  14     6161.44     6467.80    437.28 o 
  -5   1  14     2397.86     1921.01    334.54 o 
  -3   1  14      149.94       83.08    272.55 o 
  -1   1  14      693.03      421.99    280.03 o 
   1   1  14      379.40      631.24    298.87 o 
   3   1  14      934.10      209.95    329.85 o 
   5   1  14      175.69      546.22    461.50 o 
   7   1  14      256.55      579.56    557.44 o 
 -20   2  14       50.88      385.98    378.10 o 
 -18   2  14       63.98      589.27    311.68 o 
 -16   2  14       37.97      213.41    266.31 o 
 -14   2  14     1114.62     1077.46    267.39 o 
 -12   2  14       65.28       14.96    225.50 o 
 -10   2  14       94.02      125.28    260.38 o 
  -8   2  14      499.04      -73.48    266.62 o 
  -6   2  14       57.86      -26.25    215.00 o 
  -4   2  14        8.26     -178.88    221.51 o 
  -2   2  14        0.19      -68.94    224.60 o 
   0   2  14      142.98      137.29    309.52 o 
   2   2  14       31.48      167.07    263.87 o 
   4   2  14        9.42      839.97    369.74 o 
   6   2  14        0.19      499.63    532.03 o 
 -19   3  14      119.46      247.43    365.82 o 
 -17   3  14      247.58      305.69    281.58 o 
 -15   3  14     1605.72     2055.98    343.88 o 
 -13   3  14     3215.03     3691.38    405.32 o 
 -11   3  14     6270.89     5728.08    454.91 o 
  -9   3  14     9300.07     8812.28    507.97 o 
  -7   3  14     9986.25    11519.84    501.56 o 
  -5   3  14     4051.55     3392.27    312.98 o 
  -3   3  14     2369.52     2264.82    291.74 o 
  -1   3  14      807.18     1375.88    272.70 o 
   1   3  14        0.13       43.20    299.41 o 
   3   3  14      588.49      510.38    615.91 o 
   5   3  14      517.87     1064.89    921.87 o 
 -20   4  14      379.22      722.87    513.42 o 
 -18   4  14       45.88     -303.74    336.48 o 
 -16   4  14      380.42      282.24    340.40 o 
 -14   4  14      149.85     -222.88    289.49 o 
 -12   4  14      678.91     1060.29    325.35 o 
 -10   4  14      166.59       80.69    285.27 o 
  -8   4  14      218.29      273.98    233.09 o 
  -6   4  14      381.87      295.92    225.03 o 
  -4   4  14      233.65     -311.96    207.97 o 
  -2   4  14      153.57      552.25    241.89 o 
   0   4  14       15.80      141.51    277.31 o 
   2   4  14        0.87      522.20    400.93 o 
   4   4  14       14.05     -522.30    963.81 o 
   6   4  14       27.09     -523.59    475.92 o 
 -19   5  14        0.05     -304.41    804.84 o 
 -17   5  14       38.33      367.02    456.71 o 
 -15   5  14      800.24      906.63    363.76 o 
 -13   5  14      110.75      182.15    340.24 o 
 -11   5  14      380.83      296.46    242.90 o 
  -9   5  14       97.87      174.89    232.65 o 
  -7   5  14      264.79      201.80    239.35 o 
  -5   5  14        8.43      259.52    231.94 o 
  -3   5  14        1.76     -285.19    249.17 o 
  -1   5  14      115.63     -135.73    245.71 o 
   1   5  14       95.94       32.24    296.22 o 
   3   5  14        7.98      -76.17    344.51 o 
   5   5  14       24.52     -146.63    461.95 o 
 -18   6  14      328.10      -36.11    512.49 o 
 -16   6  14      336.32     -136.11   1052.88 o 
 -14   6  14      452.05     -170.07    339.43 o 
 -12   6  14      136.80       19.89    306.25 o 
 -10   6  14      531.90      210.27    255.93 o 
  -8   6  14        4.64      168.22    249.56 o 
  -6   6  14       26.66      -78.35    236.32 o 
  -4   6  14       13.34      178.98    251.25 o 
  -2   6  14       90.72       67.68    251.56 o 
   0   6  14      287.30     -239.77    469.62 o 
   2   6  14      701.44      -32.31    530.69 o 
   4   6  14      127.68     -484.19    328.56 o 
 -17   7  14        5.96     -261.38    502.07 o 
 -15   7  14      695.42      691.72    681.82 o 
 -13   7  14     3187.09     3382.56    423.81 o 
 -11   7  14     3535.33     3425.57    362.54 o 
  -9   7  14     3781.72     4100.04    369.09 o 
  -7   7  14     3090.54     3255.26    345.76 o 
  -5   7  14     1353.26     1577.86    300.09 o 
  -3   7  14     1354.14     1050.25    287.50 o 
  -1   7  14      800.67     1198.20    349.11 o 
   1   7  14       15.27      127.06    340.27 o 
   3   7  14        7.39      -77.17    341.81 o 
 -16   8  14      149.75      -49.15    508.03 o 
 -14   8  14        1.33      210.18    385.69 o 
 -12   8  14      266.66     1318.25    334.09 o 
 -10   8  14      382.45       77.21    284.10 o 
  -8   8  14      524.23      863.04    291.92 o 
  -6   8  14       12.41      102.17    285.86 o 
  -4   8  14      115.83       -4.79    267.54 o 
  -2   8  14      502.70      604.79    297.13 o 
   0   8  14      134.53      229.40    358.25 o 
   2   8  14       77.13     -243.71    371.00 o 
   4   8  14      304.00     -314.75    754.91 o 
 -15   9  14     1376.27     1148.05    579.96 o 
 -13   9  14     1879.30     1871.96    370.81 o 
 -11   9  14     2821.97     2820.62    573.52 o 
  -9   9  14     1615.02     1401.68    334.93 o 
  -7   9  14     1378.29     1367.94    358.48 o 
  -5   9  14     1058.57      956.48    315.59 o 
  -3   9  14      472.11      186.85    293.07 o 
  -1   9  14        6.32      594.08    386.01 o 
   1   9  14        5.71     -308.13    374.16 o 
 -14  10  14       39.65      274.76    504.23 o 
 -12  10  14       16.35      479.54    444.27 o 
 -10  10  14       55.34       23.11    322.84 o 
  -8  10  14        0.39      165.93    347.87 o 
  -6  10  14        1.11       -2.77    308.58 o 
  -4  10  14       47.33       20.93    316.69 o 
  -2  10  14        0.35      119.99    369.55 o 
   0  10  14       40.77     -595.63    397.09 o 
 -13  11  14       30.47      589.55    660.65 o 
 -11  11  14        7.13        9.99    369.09 o 
  -9  11  14       28.15     -129.97    349.92 o 
  -7  11  14      343.69       52.51    422.82 o 
  -5  11  14        6.09     -355.88    319.15 o 
  -3  11  14       53.92     -254.51    385.87 o 
  -1  11  14       96.65      266.02    833.20 o 
 -10  12  14        1.18     -159.33    420.01 o 
  -8  12  14      104.52      -21.07    418.02 o 
  -6  12  14      462.44      144.20    416.00 o 
 -19   1  15      668.84      802.11    347.42 o 
 -17   1  15      924.25      592.32    297.66 o 
 -15   1  15     4248.77     5082.36    398.60 o 
 -13   1  15     3938.33     3931.97    352.33 o 
 -11   1  15     3615.04     2558.21    376.54 o 
  -9   1  15     3979.05     3701.22    443.27 o 
  -7   1  15     4306.85     4301.73    411.75 o 
  -5   1  15      198.31      341.22    370.37 o 
  -3   1  15       55.01       -6.38    357.56 o 
  -1   1  15       84.93     -284.48    294.57 o 
   1   1  15       65.47     -431.63    292.05 o 
   3   1  15      241.03      247.71    364.86 o 
   5   1  15      331.43      461.83    821.62 o 
 -20   2  15      417.92     -122.96    404.90 o 
 -18   2  15       85.99      -88.84    306.12 o 
 -16   2  15      961.68      812.64    301.40 o 
 -14   2  15     1081.75     1058.96    290.00 o 
 -12   2  15      370.74       42.61    305.56 o 
 -10   2  15      139.16      166.10    364.33 o 
  -8   2  15       97.76      481.30    278.65 o 
  -6   2  15       23.71     -277.93    272.53 o 
  -4   2  15       26.76     -131.03    290.85 o 
  -2   2  15      165.57      185.80    300.11 o 
   0   2  15      745.41      321.73    366.46 o 
   2   2  15        0.81     -261.59    405.49 o 
   4   2  15        9.84      -76.97    502.52 o 
 -19   3  15        0.62      135.13    395.81 o 
 -17   3  15      140.72      500.91    441.74 o 
 -15   3  15        3.88      326.56    564.46 o 
 -13   3  15       84.89     -324.96    303.38 o 
 -11   3  15      343.73      386.66    550.56 o 
  -9   3  15        6.65     -259.72    273.00 o 
  -7   3  15      116.76      602.82    449.57 o 
  -5   3  15        8.09      318.88    253.94 o 
  -3   3  15        6.76     -259.07    244.94 o 
  -1   3  15        2.17     -291.98    325.84 o 
   1   3  15       80.67       14.89    398.16 o 
   3   3  15       70.87     -506.98    418.64 o 
   5   3  15        4.05      -66.30    709.38 o 
 -18   4  15      415.15      358.36    491.42 o 
 -16   4  15       15.06      -68.65    426.11 o 
 -14   4  15        5.59      -32.86    328.59 o 
 -12   4  15      395.66      395.87    321.26 o 
 -10   4  15       75.18     -105.35    292.52 o 
  -8   4  15      580.95       70.99    384.09 o 
  -6   4  15       59.80     -346.27    234.65 o 
  -4   4  15       90.71       92.77    247.21 o 
  -2   4  15      142.39      203.94    266.15 o 
   0   4  15       61.21     -244.55    321.71 o 
   2   4  15      111.86     -134.97    429.48 o 
   4   4  15       82.32     -152.10    484.09 o 
 -19   5  15      619.93     -328.33    708.58 o 
 -17   5  15      631.17      673.18    865.55 o 
 -15   5  15     1883.25     1289.19    830.96 o 
 -13   5  15     3752.90     4609.50    475.61 o 
 -11   5  15     2539.89     2453.88    403.19 o 
  -9   5  15     2923.16     2957.88    334.47 o 
  -7   5  15     3171.13     3476.68    341.30 o 
  -5   5  15       98.29      317.68    260.39 o 
  -3   5  15        8.57       64.59    294.11 o 
  -1   5  15        1.22     -392.66    269.98 o 
   1   5  15      708.62      525.10    360.53 o 
   3   5  15      673.43      400.42    485.47 o 
 -18   6  15       14.74     -604.73    698.19 o 
 -16   6  15       41.57     -125.89    554.00 o 
 -14   6  15        2.78     -493.57    329.04 o 
 -12   6  15       34.60       11.19    360.20 o 
 -10   6  15      147.80      259.36    365.74 o 
  -8   6  15      189.32     -268.72    255.11 o 
  -6   6  15      144.52      534.08    276.83 o 
  -4   6  15      341.54      630.93    291.70 o 
  -2   6  15        5.47     -248.57    287.11 o 
   0   6  15        0.33     -582.90    535.06 o 
   2   6  15       29.36     -120.39    477.58 o 
 -17   7  15      567.63      848.38    802.05 o 
 -15   7  15      707.77      894.03    419.08 o 
 -13   7  15      694.35       86.50    371.95 o 
 -11   7  15     1540.30     1595.02    334.25 o 
  -9   7  15      820.32      401.89    294.24 o 
  -7   7  15      120.63      227.02    285.44 o 
  -5   7  15      201.42     -317.59    269.93 o 
  -3   7  15       82.01      178.68    287.33 o 
  -1   7  15       86.65      405.75    354.90 o 
   1   7  15      246.66      440.49    612.25 o 
 -14   8  15        2.16     -415.10    398.91 o 
 -12   8  15        3.50     -350.17    345.80 o 
 -10   8  15       13.41      -92.32    307.11 o 
  -8   8  15       58.98     -354.94    286.45 o 
  -6   8  15      158.71     -152.59    281.55 o 
  -4   8  15      129.81      262.42    296.96 o 
  -2   8  15       56.07     -301.49    410.36 o 
   0   8  15       28.17     -234.79    391.94 o 
 -15   9  15      139.27     1652.02    716.57 o 
 -13   9  15      293.44     1151.25    481.54 o 
 -11   9  15       57.68      -78.03    325.98 o 
  -9   9  15     1240.24     1052.85    345.04 o 
  -7   9  15      229.74      250.05    326.18 o 
  -5   9  15       29.00      -32.73    314.28 o 
  -3   9  15       20.34     -284.46    386.90 o 
  -1   9  15        0.24     -566.36    446.05 o 
 -12  10  15       20.01     -120.55    366.16 o 
 -10  10  15       26.26     -199.98    356.39 o 
  -8  10  15      170.48     -430.31    338.12 o 
  -6  10  15      283.59      369.53    350.46 o 
  -4  10  15      573.07      632.94    357.48 o 
  -2  10  15      374.75     -115.75    486.83 o 
  -9  11  15      481.67      541.24    686.79 o 
  -7  11  15      132.20     -454.52    598.76 o 
  -5  11  15      616.53     1121.58    797.25 o 
 -18   0  16      114.68       89.45    493.84 o 
 -16   0  16      242.60       65.38    414.90 o 
 -14   0  16       73.89      442.04    398.76 o 
 -12   0  16        6.98      -11.54    380.07 o 
 -10   0  16       79.16     1065.67    639.08 o 
  -8   0  16      424.74       12.78    559.19 o 
  -6   0  16       76.55     -146.99    559.99 o 
  -4   0  16        0.61      420.99    591.15 o 
  -2   0  16        2.99     -195.72    521.65 o 
   0   0  16     2370.62     2011.50    669.44 o 
 -19   1  16      467.96      269.68    352.76 o 
 -17   1  16      580.46      551.53    388.00 o 
 -15   1  16     1171.72     1775.86    333.23 o 
 -13   1  16      529.49      437.58    342.91 o 
 -11   1  16      514.05      244.06    388.92 o 
  -9   1  16       90.66      359.73    413.49 o 
  -7   1  16        5.32      126.62    407.87 o 
  -5   1  16       82.66     -278.01    397.80 o 
  -3   1  16       39.41      200.82    399.08 o 
  -1   1  16     1057.27      886.80    555.60 o 
   1   1  16      103.37      -57.82    466.66 o 
   3   1  16      119.33     -142.99    715.77 o 
 -18   2  16       62.91      420.58    338.88 o 
 -16   2  16       39.36      417.64    364.80 o 
 -14   2  16      115.21      145.48    341.35 o 
 -12   2  16       12.57       16.49    321.69 o 
 -10   2  16      240.25     -413.69    310.13 o 
  -8   2  16      141.46      262.66    307.49 o 
  -6   2  16       12.19      -88.55    438.17 o 
  -4   2  16      132.03     -136.56    381.50 o 
  -2   2  16      155.47      146.67    372.33 o 
   0   2  16       45.15      130.91    344.20 o 
   2   2  16       98.58      557.32    476.36 o 
 -17   3  16     1414.65     1585.59    418.63 o 
 -15   3  16     3764.64     4335.86    604.11 o 
 -13   3  16     2333.49     2446.00    402.44 o 
 -11   3  16      650.49      276.59    337.07 o 
  -9   3  16      871.90     1004.32    470.76 o 
  -7   3  16      228.11       59.09    310.19 o 
  -5   3  16      348.13      563.17    367.36 o 
  -3   3  16      467.28      368.50    332.28 o 
  -1   3  16     1248.97     1303.37    537.65 o 
   1   3  16     1158.11     1212.16    984.58 o 
   3   3  16      720.39      374.97    519.32 o 
 -18   4  16       13.43     -179.39    517.98 o 
 -16   4  16      239.47      464.23    437.80 o 
 -14   4  16      362.17      749.98    389.17 o 
 -12   4  16       35.02      -18.05    330.00 o 
 -10   4  16       56.66      570.82    337.96 o 
  -8   4  16       14.05     -423.91    513.03 o 
  -6   4  16       33.81     -445.28    296.85 o 
  -4   4  16        4.37      244.74    346.49 o 
  -2   4  16       72.77       -8.95    350.63 o 
   0   4  16      122.63      309.76    804.04 o 
   2   4  16        6.49     -101.64    487.13 o 
 -17   5  16       60.02      -99.80    412.52 o 
 -15   5  16       14.59      382.79    388.20 o 
 -13   5  16      122.79       60.65    466.76 o 
 -11   5  16       87.52     -231.49    336.85 o 
  -9   5  16       46.65     -230.25    328.46 o 
  -7   5  16       95.39      134.73    278.56 o 
  -5   5  16      110.84      -54.79    291.85 o 
  -3   5  16      108.46      237.85    298.72 o 
  -1   5  16       62.37     -436.37    352.07 o 
   1   5  16       84.14       -7.72    486.32 o 
 -16   6  16       74.49     -127.90    409.29 o 
 -14   6  16       33.22      -35.21    383.82 o 
 -12   6  16       73.87       -6.87    372.12 o 
 -10   6  16       69.34      -90.03    345.10 o 
  -8   6  16      134.55     -337.80    282.44 o 
  -6   6  16      466.05      499.36    308.14 o 
  -4   6  16      223.19     -131.27    295.23 o 
  -2   6  16      566.97      205.30    323.77 o 
   0   6  16       53.71       49.36    394.88 o 
 -15   7  16     1232.18      997.52    457.14 o 
 -13   7  16     1442.96      824.68    567.57 o 
 -11   7  16      875.74      322.38    400.26 o 
  -9   7  16     1606.68     2061.96    368.04 o 
  -7   7  16      381.75      314.82    311.30 o 
  -5   7  16       28.45       55.85    313.16 o 
  -3   7  16      227.25      -88.70    384.65 o 
  -1   7  16      202.57     -202.25    408.17 o 
 -14   8  16        0.20      270.01    751.72 o 
 -12   8  16      206.84      759.46    468.18 o 
 -10   8  16      127.69     -195.96    331.27 o 
  -8   8  16       73.42     -468.68    312.45 o 
  -6   8  16      299.21      426.63    332.60 o 
  -4   8  16      204.72      132.54    354.74 o 
  -2   8  16       22.70     -562.14    460.29 o 
 -13   9  16      634.72     -268.44    490.00 o 
 -11   9  16     1239.13      145.55    377.09 o 
  -9   9  16      426.11      522.03    366.87 o 
  -7   9  16        1.86      -75.86    357.23 o 
  -5   9  16        0.85     -217.75    335.62 o 
  -3   9  16       39.32      -95.99    481.10 o 
  -8  10  16        9.19     -353.25    514.38 o 
 -17   1  17      824.49      880.21    430.65 o 
 -15   1  17     1368.08      465.15    398.74 o 
 -13   1  17      663.70      849.23    380.03 o 
 -11   1  17      154.80       12.38    508.47 o 
  -9   1  17        5.30      152.15    481.14 o 
  -7   1  17      101.20      347.14    482.27 o 
  -5   1  17      295.38      282.56    606.73 o 
  -3   1  17      746.54      142.07    579.57 o 
  -1   1  17     1365.15     1685.01    540.77 o 
   1   1  17      823.08     -175.75    737.34 o 
 -16   2  17       78.88      195.07    396.05 o 
 -14   2  17       19.66     -324.85    374.20 o 
 -12   2  17        1.87      214.01    344.01 o 
 -10   2  17       26.13     -112.12    458.28 o 
  -8   2  17      290.33     -939.45    626.30 o 
  -6   2  17      325.01     -283.91    461.17 o 
  -4   2  17       42.57       54.11    454.46 o 
  -2   2  17      118.28       72.52    461.68 o 
   0   2  17      172.60      -84.68    725.36 o 
 -17   3  17       26.75     -661.20    519.28 o 
 -15   3  17     1151.19     2285.81    627.31 o 
 -13   3  17       57.15     -392.44    365.64 o 
 -11   3  17        5.17     -216.90    344.67 o 
  -9   3  17       88.39     -318.23    337.26 o 
  -7   3  17      169.02       45.06    469.38 o 
  -5   3  17      219.96      285.85    475.93 o 
  -3   3  17      141.40      569.33    851.97 o 
  -1   3  17      187.35     -205.43    397.68 o 
 -16   4  17      135.37     -168.57    405.05 o 
 -14   4  17      320.95      188.41    686.72 o 
 -12   4  17       26.26     -136.38    365.16 o 
 -10   4  17       21.66     -520.89    350.76 o 
  -8   4  17      425.67      219.83    373.04 o 
  -6   4  17      351.11     -382.81    419.10 o 
  -4   4  17       93.03       55.46    496.68 o 
  -2   4  17      197.66      115.41    419.03 o 
   0   4  17       35.46      340.37    534.85 o 
 -15   5  17      789.32      930.14    435.96 o 
 -13   5  17      391.88      195.89    406.26 o 
 -11   5  17      202.94      208.14    399.75 o 
  -9   5  17        4.90      138.23    385.63 o 
  -7   5  17      178.15      -76.41    369.08 o 
  -5   5  17      131.11      -74.90    369.25 o 
  -3   5  17      771.58      413.86    407.98 o 
  -1   5  17      907.97      332.74    535.34 o 
 -14   6  17        0.31     -699.78    466.52 o 
 -12   6  17        7.46     -585.12    391.67 o 
 -10   6  17       12.55     -477.00    452.11 o 
  -8   6  17       35.28      101.50    369.24 o 
  -6   6  17       10.16     -320.22    341.84 o 
  -4   6  17       79.62     -172.47    336.69 o 
  -2   6  17       11.82      -72.42    803.24 o 
 -13   7  17       82.28      -92.48    531.63 o 
 -11   7  17       17.47       89.77    432.03 o 
  -9   7  17       15.25       29.39    434.61 o 
  -7   7  17       43.57     -348.61    343.60 o 
  -5   7  17      118.41      117.68    412.11 o 
 -10   8  17      761.27       29.00    530.66 o 
  -8   8  17      389.88     -598.68    509.22 o 
  -6   8  17      124.47     -513.59    424.07 o 
 -14   0  18      290.75     -196.52    760.50 o 
 -12   0  18      163.07      791.66    718.17 o 
 -10   0  18      301.51      882.73    838.79 o 
  -8   0  18      663.28      341.91    788.46 o 
  -6   0  18      936.19      696.60    799.65 o 
  -4   0  18      871.38      608.72    754.91 o 
  -2   0  18      163.39      793.26    814.83 o 
 -15   1  18      325.07     -925.87    684.61 o 
 -13   1  18       14.63      519.06    513.51 o 
 -11   1  18        4.56     -754.31    502.88 o 
  -9   1  18       60.28      317.27    561.86 o 
  -7   1  18      394.89      201.54    547.86 o 
  -5   1  18      243.39     -710.18    695.40 o 
  -3   1  18      107.53     -149.70    622.30 o 
 -14   2  18      375.31      -95.61    401.20 o 
 -12   2  18      168.41      489.31    507.25 o 
 -10   2  18      170.53      226.53    515.23 o 
  -8   2  18      494.38      751.33    587.04 o 
  -6   2  18      238.53      775.71    572.07 o 
  -4   2  18       36.08     -119.21    664.24 o 
 -15   3  18      191.94     -499.43    513.60 o 
 -13   3  18      166.46      188.56    417.11 o 
 -11   3  18       26.19       48.99    543.69 o 
  -9   3  18      635.25     1315.86   1220.24 o 
  -7   3  18      942.31      851.95    581.13 o 
  -5   3  18      651.00     1360.85    623.49 o 
  -3   3  18      872.38     -488.10    831.60 o 
 -14   4  18        0.79     -677.01   1130.37 o 
 -12   4  18       65.46      316.68    450.90 o 
 -10   4  18        7.30     -577.42    384.95 o 
  -8   4  18      233.55     -132.56   1027.72 o 
  -6   4  18       77.98      223.37    600.28 o 
  -4   4  18       67.19     -509.67    798.85 o 
 -13   5  18        3.97      872.34    807.64 o 
 -11   5  18        0.44      263.75    448.23 o 
  -9   5  18        1.44     -512.82    424.03 o 
  -7   5  18      181.28      -58.99    536.06 o 
  -5   5  18       99.71     1137.56    933.06 o 
 -10   6  18      742.24      207.70    733.34 o 
  -8   6  18      362.59      313.10    575.43 o 
                                                 
